# Supplementary material for: Transcriptomic and Metabolomic Changes Reveal the Immunomodulatory Function of Casein Phosphopeptide-Selenium Chelate in Beagle Dogs
Source: Vet Sci. 2023 May 12;10(5):345. doi: 10.3390/vetsci10050345 (PMC10220589; doi:10.3390/vetsci10050345)
Supplement: Supplementary file 1 [file vetsci-10-00345-s001.zip]

Archive with 1 entries (1 files):
- vetsci-2273450-supplementary.xlsx
