# Supplementary material for: Transcriptomic and Metabolomic Changes Reveal the Immunomodulatory Function of Casein Phosphopeptide-Selenium Chelate in Beagle Dogs
Source: Vet Sci. 2023 May 12;10(5):345. doi: 10.3390/vetsci10050345 (PMC10220589; doi:10.3390/vetsci10050345)
Supplement: Supplementary file 1 [file vetsci-10-00345-s001.zip › vetsci-2273450-supplementary.xlsx]

## Sheet: Table S1
Supplementary Table S1. Primers sequences information.
Genes	Primer Sequences (5’→3’)	Tm (°C)	Size (bp)	Accession ID
GAPDH	F: GTCCCCACCCCCAATGTATC	60	128	NM_001003142.2
	R: GTGTAGCCCAGGATGCCTTT
MMP8	F: CCTTGGGGCTCTCTCATTCC	60	136	XM_038665091.1
	R: GGGTTGCTTGAAGGACCGTA
CCL4	F: TCCTACTGCCTGCTGCTT	60	76	NM_001005250.1
	R: GCTGGTCTCAAAGTAATCTGC
NAMPT	F: TGCCTTTGGTTCTGGTGGAG	60	182	XM_038423805.1
	R: TCCCTGCTGGTGTCCTATGT
CCR9	F: CACTTCCTCCCACCCTTGTA	60	100	NM_001284476.1
	R: TGGTCTTGACTCTGGTGCAG
TLR4	F: CCTCTTGTCATTGGATACACTAGCTT	60	105	NM_001002950.3
	R: TGCTGTTGTCCTTGTTCCTTGA
CD163	F: CAAAGGCGAAGACAGCAACA	60	179	NM_001048020.1
	R: GACACAGAAATTAGCCCAGCATC
ALOX15	F: GCCTTCCTAACCTACCGCTC	60	170	XM_038665319.1
	R: CTCACAGCCTCGTTCGTCTT
CMA1	F: CAGGCTCTGACACTCTGCAA	60	183	XM_038672895.1
	R: ACACAATTCCCTGGGCTACC
CAMP	F: CAGGTGACAGACTTCGGTTT	60	105	NM_001003359.1
	R: GTAGCCTTTGCTCAGGATGAT
CXCL8	F: ACACTCCACACCTTTCCAT	60	116	NM_001003200.1
	R: GGCACACCTCATTTCCATTG

## Sheet: Table S2
Supplementary Table S2. Overview of RNA-Seq data in control and CPP-Se groups.
Samples	Raw reads	Clean reads	GC (%)	Q30 (%)	Total map (%)
Cont-1	47150676	43821232	57.16	93.36	95.7
Cont-2	47885840	45391792	57.4	93.57	96.04
Cont-3	46140048	43312698	57.85	93.39	95.52
CPP-Se-1	45852928	44125922	57.79	93.47	94.98
CPP-Se-2	45833586	43849902	57.28	93.48	95.39
CPP-Se-3	47276498	45993880	57.83	92.77	96.03
Note: Cont-1, Cont-2 and Cont-3 are control groups; CPP-Se-1, CPP-Se-2 and CPP-Se-3 are CPP-Se groups.

## Sheet: Table S3
Supplementary Table S3. The DEGs between CPP-Se and control groups.
gene_id	CPP_Se_1	CPP_Se_2	CPP_Se_3	CONT_1	CONT_2	CONT_3	CPP_Se	Control	log2FoldChange	pvalue	padj	gene_name	gene_chr	gene_start	gene_end	gene_strand	gene_length	gene_biotype	gene_description	tf_family
ENSCAFG00000015949	5572.39	176.876	8591.74	246.815	141.058	222.23	4780.33	203.368	4.55479	0.000179678	0.00968652	ALOX15	5	31882501	32038119	+	5837	protein_coding	- && P27479.3 RecName: Full=Arachidonate 15-lipoxygenase; Short=15-LOX; AltName: Full=12/15-lipoxygenase; AltName: Full=Arachidonate 12-lipoxygenase, leukocyte-type; Short=12-LOX; AltName: Full=Arachidonate omega-6 lipoxygenase; AltName: Full=Erythroid cell-specific 15-lipoxygenase && PF01477:PLAT/LH2 domain|PF00305:Lipoxygenase	Lipoxygenase
ENSCAFG00000016065	69.1506	1261.72	1335.55	70.6739	71.1118	47.0279	888.805	62.9379	3.82051	0.000264732	0.012835	-	X	44508997	44509863	-	867	protein_coding	- && Q02878.3 RecName: Full=60S ribosomal protein L6; AltName: Full=Neoplasm-related protein C140; AltName: Full=Tax-responsive enhancer element-binding protein 107; Short=TaxREB107 && PF01159:Ribosomal protein L6e|PF03868:Ribosomal protein L6, N-terminal domain	-
ENSCAFG00000012896	110.641	33.1292	60.762	6.52374	5.82883	6.45481	68.1774	6.26913	3.42963	2.36e-08	2.77e-05	CAMP	20	40790811	40792794	-	1220	protein_coding	- && P54228.1 RecName: Full=Cathelicidin-6; AltName: Full=Antibacterial peptide BMAP-27; AltName: Full=Myeloid antibacterial peptide 27; Flags: Precursor && PF00666:Cathelicidin	-
ENSCAFG00000018164	92.2008	37.0598	81.421	8.69833	10.4919	13.8317	70.2272	11.0073	2.6526	6.02e-07	0.000197744	CCL4	9	37676966	37710209	-	1373	protein_coding	- && Q8SQA6.1 RecName: Full=C-C motif chemokine 3; AltName: Full=Macrophage inflammatory protein 1-alpha; Short=MIP-1-alpha; AltName: Full=Small-inducible cytokine A3; Flags: Precursor && -	-
ENSCAFG00000012443	95.6583	34.2522	63.1924	15.2221	6.9946	14.7538	64.3677	12.3235	2.36332	1.8e-05	0.00228713	CMA1	8	4438244	4441189	-	956	protein_coding	- && P21842.1 RecName: Full=Chymase; AltName: Full=Alpha-chymase; AltName: Full=Mast cell protease I; Flags: Precursor && PF00089:Trypsin	Trypsin
ENSCAFG00000022721	72.6081	82.5423	76.5601	19.5712	9.32613	19.3644	77.2368	16.0873	2.25393	3.29e-07	0.000113188	-	MT	5212	5279	-	68	Mt_tRNA	- && - && -	-
ENSCAFG00000032182	229.349	64.0124	64.4077	30.4441	10.4919	35.0404	119.257	25.3255	2.22249	9.15e-05	0.00623563	TMEM240	5	56614201	56619693	-	522	protein_coding	- && Q5SV17.2 RecName: Full=Transmembrane protein 240 && PF15207:TMEM240 family	-
novel.445	168.266	96.0185	64.4077	26.095	38.4703	10.1433	109.564	24.9029	2.14968	2.53e-05	0.00264402	-	6	39424114	39427146	-	1425	-	- && O94812.2 RecName: Full=BAI1-associated protein 3; Short=BAP3 && -	-
ENSCAFG00000010030	488.664	303.778	851.883	101.118	192.352	96.8221	548.108	130.097	2.07502	1.13e-07	4.78e-05	TMCC2	38	1734051	1773817	+	2460	protein_coding	- && O75069.3 RecName: Full=Transmembrane and coiled-coil domains protein 2; AltName: Full=Cerebral protein 11 && PF10267:Predicted transmembrane and coiled-coil 2 protein	-
ENSCAFG00000008706	138.301	94.334	92.3582	18.4839	17.4865	42.4173	108.331	26.1292	2.03378	3.34e-06	0.000753619	ADGRG5	2	58876287	58895285	-	4531	protein_coding	- && Q8IZF4.3 RecName: Full=Adhesion G-protein coupled receptor G5; AltName: Full=G-protein coupled receptor 114; AltName: Full=G-protein coupled receptor PGR27; Flags: Precursor && -	-
ENSCAFG00000028460	525.545	260.542	323.254	80.4595	165.539	47.95	369.78	97.9828	1.91951	4.67e-06	0.000955446	-	JH373485.1	23482	27183	-	3031	lncRNA	- && - && -	-
ENSCAFG00000019589	112.946	69.6275	63.1924	11.9602	43.1334	13.8317	81.922	22.9751	1.84495	0.000421331	0.0167236	BAIAP3	6	39427520	39435596	-	2526	protein_coding	- && O94812.2 RecName: Full=BAI1-associated protein 3; Short=BAP3 && -	-
ENSCAFG00000001500	903.568	364.421	442.347	153.308	184.191	139.239	570.112	158.913	1.84211	1e-07	4.52e-05	OPLAH	13	37555045	37564810	-	4191	pseudogene	- && O14841.3 RecName: Full=5-oxoprolinase; AltName: Full=5-oxo-L-prolinase; Short=5-OPase; AltName: Full=Pyroglutamase && PF02538:Hydantoinase B/oxoprolinase|PF05378:Hydantoinase/oxoprolinase N-terminal region|PF01968:Hydantoinase/oxoprolinase	Hydantoinase_B
ENSCAFG00000018924	395.311	180.245	198.084	58.7137	114.245	51.6385	257.88	74.8658	1.78645	9.23e-06	0.00155414	TP53I13	9	43671229	43676983	+	2977	protein_coding	- && Q5F267.1 RecName: Full=Tumor protein p53-inducible protein 13; Flags: Precursor && -	-
ENSCAFG00000016705	274.297	175.192	194.438	50.0154	99.0902	46.1058	214.642	65.0704	1.72576	2.32e-06	0.000557607	TBX21	9	24077761	24086261	+	2054	protein_coding	- && Q9UL17.1 RecName: Full=T-box transcription factor TBX21; Short=T-box protein 21; AltName: Full=T-cell-specific T-box transcription factor T-bet; AltName: Full=Transcription factor TBLYM && PF00907:T-box	T-box
ENSCAFG00000019175	482.902	285.248	498.248	115.253	179.528	91.2894	422.133	128.69	1.71434	2.39e-07	9.08e-05	TBXA2R	20	55824410	55828980	+	1032	protein_coding	- && P21731.3 RecName: Full=Thromboxane A2 receptor; Short=TXA2-R; AltName: Full=Prostanoid TP receptor && PF00001:7 transmembrane receptor (rhodopsin family)	7tm_1
ENSCAFG00000018379	157.894	71.8735	44.9639	19.5712	33.8072	31.3519	91.5771	28.2435	1.69369	0.000732997	0.02343	GZMK	4	60559216	60569533	-	2867	protein_coding	- && P49863.1 RecName: Full=Granzyme K; AltName: Full=Fragmentin-3; AltName: Full=Granzyme-3; AltName: Full=NK-tryptase-2; Short=NK-Tryp-2; Flags: Precursor && PF00089:Trypsin	Trypsin
ENSCAFG00000017369	4528.21	2856.97	6074.98	1044.89	1813.93	1382.25	4486.72	1413.69	1.66595	5.04e-08	2.8e-05	PCTP	9	30724157	30853803	+	4038	protein_coding	- && Q9UKL6.1 RecName: Full=Phosphatidylcholine transfer protein; Short=PC-TP; AltName: Full=START domain-containing protein 2; Short=StARD2; AltName: Full=StAR-related lipid transfer protein 2 && PF01852:START domain	START
ENSCAFG00000008321	108.336	52.2206	71.6991	18.4839	44.2991	11.0654	77.4186	24.6162	1.66071	0.00170337	0.040881	SEMA4F	17	48479659	48506660	-	4325	protein_coding	- && O95754.2 RecName: Full=Semaphorin-4F; AltName: Full=Semaphorin-M; Short=Sema M; AltName: Full=Semaphorin-W; Short=Sema W; Flags: Precursor && PF01403:Sema domain|PF01437:Plexin repeat	Sema
ENSCAFG00000013434	54.168	70.7505	37.6724	25.0077	17.4865	10.1433	54.197	17.5458	1.64729	0.00124213	0.0333574	FAM43A	33	31070951	31073312	-	1194	protein_coding	- && Q8N2R8.2 RecName: Full=Protein FAM43A && -	-
ENSCAFG00000042210	197.079	119.041	106.941	36.9679	67.6145	33.1961	141.02	45.9262	1.62308	4.87e-05	0.00404486	-	1	105607528	105609615	+	2006	lncRNA	- && Q16617.1 RecName: Full=Protein NKG7; AltName: Full=G-CSF-induced gene 1 protein; Short=GIG-1 protein; AltName: Full=Granule membrane protein of 17 kDa; Short=GMP-17; AltName: Full=Natural killer cell protein 7; AltName: Full=p15-TIA-1 && PF00822:PMP-22/EMP/MP20/Claudin family	-
ENSCAFG00000015523	71.4556	56.1512	31.5962	21.7458	16.3207	14.7538	53.0677	17.6068	1.5981	0.00136503	0.035858	WDR74	18	53855282	53861698	+	1192	protein_coding	- && Q58D06.1 RecName: Full=WD repeat-containing protein 74 && -	-
ENSCAFG00000012169	880.518	251.557	332.976	164.181	145.721	182.579	488.35	164.16	1.56988	0.000110979	0.00685224	SYTL1	2	72916445	72925147	-	2086	protein_coding	- && Q8IYJ3.1 RecName: Full=Synaptotagmin-like protein 1; AltName: Full=Exophilin-7; AltName: Full=Protein JFC1 && PF00168:C2 domain	C2
ENSCAFG00000005719	229.349	169.015	86.282	68.4993	46.6307	49.7942	161.549	54.9747	1.557	8.7e-05	0.00598249	TEPSIN	9	854319	863290	+	4035	protein_coding	- && Q3U3N6.1 RecName: Full=AP-4 complex accessory subunit tepsin; AltName: Full=ENTH domain-containing protein 2; AltName: Full=Tetra-epsin && -	-
ENSCAFG00000001726	169.419	71.312	88.7125	35.8806	52.4595	24.8971	109.814	37.7457	1.54144	0.000534393	0.0192179	ARF5	14	8732479	8735419	-	848	protein_coding	- && P84083.2 RecName: Full=ADP-ribosylation factor 5 >P84084.2 RecName: Full=ADP-ribosylation factor 5 >P84085.2 RecName: Full=ADP-ribosylation factor 5 && PF00025:ADP-ribosylation factor family	Arf
ENSCAFG00000014965	82.9807	52.2206	121.524	46.7535	27.9784	14.7538	85.5751	29.8286	1.51844	0.00211788	0.0465033	GCH1	8	30732608	30784156	-	1109	protein_coding	- && P30793.1 RecName: Full=GTP cyclohydrolase 1; AltName: Full=GTP cyclohydrolase I; Short=GTP-CH-I && PF01227:GTP cyclohydrolase I	GTP_cyclohydroI
ENSCAFG00000014071	197.079	133.64	159.196	53.2772	71.1118	49.7942	163.305	58.0611	1.49151	3.93e-06	0.000859825	PRF1	4	21498249	21500864	-	1751	protein_coding	- && P14222.1 RecName: Full=Perforin-1; Short=P1; AltName: Full=Cytolysin; AltName: Full=Lymphocyte pore-forming protein; Short=PFP; Flags: Precursor && -	-
ENSCAFG00000018762	145.216	75.2426	71.6991	33.706	34.973	36.8846	97.386	35.1879	1.46226	0.000341619	0.0150817	DUS3L	20	54250871	54255995	+	2032	protein_coding	- && Q96G46.2 RecName: Full=tRNA-dihydrouridine(47) synthase [NAD(P)(+)]-like; AltName: Full=tRNA-dihydrouridine synthase 3-like && PF01207:Dihydrouridine synthase (Dus)	Dus
ENSCAFG00000019617	422.971	106.687	128.815	93.507	62.9514	82.9904	219.491	79.8163	1.45459	0.00199206	0.0444156	ABCA7	20	57667706	57677342	-	4621	protein_coding	- && Q8IZY2.3 RecName: Full=ATP-binding cassette sub-family A member 7; AltName: Full=ABCA-SSN; AltName: Full=Autoantigen SS-N; AltName: Full=Macrophage ABC transporter && PF00005:ABC transporter|PF12698:ABC-2 family transporter protein	ABC_tran
ENSCAFG00000019599	871.298	461.563	461.791	228.331	271.624	159.526	598.217	219.827	1.4448	7.91e-06	0.00139312	TNFRSF25	5	60316688	60320897	-	1410	protein_coding	- && Q93038.2 RecName: Full=Tumor necrosis factor receptor superfamily member 25; AltName: Full=Apo-3; AltName: Full=Apoptosis-inducing receptor AIR; AltName: Full=Apoptosis-mediating receptor DR3; AltName: Full=Apoptosis-mediating receptor TRAMP; AltName: Full=Death receptor 3; AltName: Full=Lymphocyte-associated receptor of death; Short=LARD; AltName: Full=Protein WSL; AltName: Full=Protein WSL…	Death
ENSCAFG00000013879	57.6255	76.3656	130.031	28.2696	37.3045	31.3519	88.0072	32.3087	1.44246	0.000675883	0.0220931	CCR9	20	42607024	42616823	-	1241	protein_coding	- && P51686.2 RecName: Full=C-C chemokine receptor type 9; Short=C-C CKR-9; Short=CC-CKR-9; Short=CCR-9; AltName: Full=G-protein coupled receptor 28; AltName: Full=GPR-9-6; AltName: CD_antigen=CDw199 && PF00001:7 transmembrane receptor (rhodopsin family)	7tm_1
ENSCAFG00000013269	146.369	193.722	221.174	67.412	92.0956	47.95	187.088	69.1525	1.44237	1.97e-05	0.00236891	ID3	2	75880657	75882010	+	711	protein_coding	- && Q712G9.1 RecName: Full=DNA-binding protein inhibitor ID-3; AltName: Full=Inhibitor of DNA binding 3; AltName: Full=Inhibitor of differentiation 3 && PF00010:Helix-loop-helix DNA-binding domain	HLH
ENSCAFG00000002141	70.3031	65.1354	97.2191	15.2221	38.4703	32.274	77.5525	28.6555	1.43141	0.00116561	0.0322619	RHAG	12	17433670	17454311	-	2023	protein_coding	- && Q3BCQ5.1 RecName: Full=Ammonium transporter Rh type A; AltName: Full=Erythrocyte membrane glycoprotein Rh50; AltName: Full=Rhesus blood group family type A glycoprotein; Short=Rh family type A glycoprotein; Short=Rh type A glycoprotein; AltName: CD_antigen=CD241 && PF00909:Ammonium Transporter Family	Ammonium_transp
ENSCAFG00000029830	328.465	106.126	177.425	84.8087	104.919	40.5731	204.005	76.7669	1.40987	0.00165439	0.0401051	-	10	28126769	28149656	+	2088	protein_coding	- && Q9BQE5.1 RecName: Full=Apolipoprotein L2; AltName: Full=Apolipoprotein L-II; Short=ApoL-II && PF05461:Apolipoprotein L	-
ENSCAFG00000018091	195.927	264.472	109.372	77.1976	65.2829	76.5356	189.923	73.0054	1.38558	0.000128088	0.00758452	SYNPO	4	58497734	58550438	-	5049	protein_coding	- && Q8N3V7.2 RecName: Full=Synaptopodin && -	-
ENSCAFG00000028687	121.014	64.5739	86.282	33.706	40.8018	29.5077	90.6231	34.6718	1.38166	0.000517147	0.0190424	LRRC24	13	37940594	37947991	-	4688	protein_coding	- && Q50LG9.2 RecName: Full=Leucine-rich repeat-containing protein 24; Flags: Precursor && PF13855:Leucine rich repeat|PF07679:Immunoglobulin I-set domain|PF14956:Domain of unknown function (DUF4505)	I-set
ENSCAFG00000017303	186.707	243.696	115.448	103.293	74.6091	33.1961	181.95	70.3659	1.38003	0.00117509	0.0323745	CD19	6	18418241	18425400	+	2664	protein_coding	- && Q3LRP3.1 RecName: Full=B-lymphocyte antigen CD19; AltName: Full=Differentiation antigen CD19; AltName: CD_antigen=CD19; Flags: Precursor && -	-
ENSCAFG00000018001	126.776	182.491	151.905	67.412	69.946	42.4173	153.724	59.9251	1.36958	4.42e-05	0.00389438	NEIL1	30	38213250	38218130	+	2944	protein_coding	- && Q96FI4.3 RecName: Full=Endonuclease 8-like 1; AltName: Full=DNA glycosylase/AP lyase Neil1; AltName: Full=DNA-(apurinic or apyrimidinic site) lyase Neil1; AltName: Full=Endonuclease VIII-like 1; AltName: Full=FPG1; AltName: Full=Nei homolog 1; Short=NEH1; AltName: Full=Nei-like protein 1 && PF09292:Endonuclease VIII-like 1, DNA bind|PF01149:Formamidopyrimidine-DNA glycosylase N-terminal doma…	H2TH
ENSCAFG00000023910	117.556	101.634	71.6991	23.9204	34.973	55.3269	96.9629	38.0734	1.34276	0.00117929	0.0323745	LOXL1	30	37183128	37204058	+	2504	protein_coding	- && Q95L39.1 RecName: Full=Lysyl oxidase homolog 1; AltName: Full=Lysyl oxidase-like protein 1; Flags: Precursor && -	-
ENSCAFG00000005752	327.313	235.835	151.905	93.507	109.582	80.224	238.351	94.4377	1.33832	6.8e-05	0.00522407	FAAP100	9	607135	616159	+	3922	protein_coding	- && Q0VG06.3 RecName: Full=Fanconi anemia core complex-associated protein 100; AltName: Full=Fanconi anemia-associated protein of 100 kDa && PF15146:Fanconi anemia-associated	-
ENSCAFG00000030292	2802.9	1850.18	1266.28	880.706	875.491	597.531	1973.12	784.576	1.33088	1.28e-05	0.00186007	LTB	12	1079358	1081153	-	809	protein_coding	- && Q06643.1 RecName: Full=Lymphotoxin-beta; Short=LT-beta; AltName: Full=Tumor necrosis factor C; Short=TNF-C; AltName: Full=Tumor necrosis factor ligand superfamily member 3 && PF00229:TNF(Tumour Necrosis Factor) family	-
ENSCAFG00000006532	195.927	208.882	145.829	67.412	97.9244	55.3269	183.546	73.5545	1.32807	5.03e-05	0.00413156	DCHS1	21	29928176	29948713	-	10035	protein_coding	- && Q96JQ0.1 RecName: Full=Protocadherin-16; AltName: Full=Cadherin-19; AltName: Full=Cadherin-25; AltName: Full=Fibroblast cadherin-1; AltName: Full=Protein dachsous homolog 1; Flags: Precursor && PF00028:Cadherin domain	Cadherin
ENSCAFG00000041149	182.097	112.864	114.232	54.3645	55.9568	53.4827	136.398	54.6013	1.31697	0.000101333	0.00658437	ZNF213	6	38070991	38075553	-	2478	protein_coding	- && O14771.2 RecName: Full=Zinc finger protein 213; AltName: Full=Putative transcription factor CR53; AltName: Full=Zinc finger protein with KRAB and SCAN domains 21 && PF02023:SCAN domain|PF01352:KRAB box	SCAN
ENSCAFG00000018557	220.129	197.091	172.564	95.6816	96.7586	47.0279	196.595	79.8227	1.3066	0.000112259	0.00687252	ADAMTS10	20	53090800	53108493	-	6266	protein_coding	- && Q9H324.2 RecName: Full=A disintegrin and metalloproteinase with thrombospondin motifs 10; Short=ADAM-TS 10; Short=ADAM-TS10; Short=ADAMTS-10; Flags: Precursor && PF08686:PLAC (protease and lacunin) domain|PF00090:Thrombospondin type 1 domain|PF01421:Reprolysin (M12B) family zinc metalloprotease|PF05986:ADAM-TS Spacer 1|PF01562:Reprolysin family propeptide	TSP_1
ENSCAFG00000017300	240.875	145.993	115.448	71.7612	47.7964	82.9904	167.438	67.516	1.30445	0.000454418	0.0172775	RABEP2	6	18397161	18456477	-	2652	protein_coding	- && A4FUG8.1 RecName: Full=Rab GTPase-binding effector protein 2 && PF03528:Rabaptin|PF09311:Rabaptin-like protein	-
ENSCAFG00000016596	184.402	160.592	167.703	42.4043	104.919	60.8596	170.899	69.3943	1.3034	0.000286058	0.0136307	DISP3	2	84648859	84711199	-	4483	protein_coding	- && Q9P2K9.2 RecName: Full=Protein dispatched homolog 3; AltName: Full=Patched domain-containing protein 2 && PF02460:Patched family	-
ENSCAFG00000020352	100.268	67.9429	55.901	33.706	29.1442	28.5856	74.7041	30.4786	1.29189	0.00153139	0.0378862	ACD	5	81789997	81792639	+	1404	protein_coding	- && Q96AP0.3 RecName: Full=Adrenocortical dysplasia protein homolog; AltName: Full=POT1 and TIN2-interacting protein && PF10341:Shelterin complex subunit, TPP1/ACD	-
ENSCAFG00000019424	510.562	352.068	235.756	127.213	215.667	107.887	366.129	150.256	1.28769	0.000299763	0.0141535	PKD1	6	38837964	38865503	+	13722	pseudogene	- && P98161.3 RecName: Full=Polycystin-1; AltName: Full=Autosomal dominant polycystic kidney disease 1 protein; Flags: Precursor && PF01477:PLAT/LH2 domain|PF08016:Polycystin cation channel|PF02010:REJ domain|PF00801:PKD domain	-
ENSCAFG00000015291	268.535	117.918	126.385	76.1104	66.4487	70.0808	170.946	70.8799	1.26498	0.000785426	0.0246692	ASMTL	X	1100747	1118791	+	2368	protein_coding	- && O95671.3 RecName: Full=N-acetylserotonin O-methyltransferase-like protein; Short=ASMTL && PF00891:O-methyltransferase|PF16864:Dimerisation domain|PF02545:Maf-like protein	Maf
ENSCAFG00000012489	112.946	96.0185	108.156	57.6264	41.9676	34.1183	105.707	44.5708	1.24668	0.000409711	0.016478	CASTOR1	26	23439475	23443955	-	1585	protein_coding	- && Q8WTX7.1 RecName: Full=GATS-like protein 3; AltName: Full=Cellular arginine sensor for mTORC1 protein 1; Short=CASTOR1 && PF13840:ACT domain	-
ENSCAFG00000031719	162.504	123.533	222.389	68.4993	76.9406	68.2365	169.475	71.2255	1.24448	0.000135887	0.00798088	CD3D	5	15389243	15396750	+	1329	protein_coding	- && Q95LI8.1 RecName: Full=T-cell surface glycoprotein CD3 delta chain; AltName: Full=T-cell receptor T3 delta chain; AltName: CD_antigen=CD3d; Flags: Precursor && PF16680:T-cell surface glycoprotein CD3 delta chain|PF02189:Immunoreceptor tyrosine-based activation motif	-
ENSCAFG00000016378	935.838	622.155	821.502	284.87	479.13	245.283	793.165	336.428	1.23779	3.62e-05	0.00343993	CD6	18	55296986	55335880	-	2250	protein_coding	- && P30203.3 RecName: Full=T-cell differentiation antigen CD6; AltName: Full=T12; AltName: Full=TP120; AltName: CD_antigen=CD6; Contains: RecName: Full=Soluble CD6; Flags: Precursor && PF00530:Scavenger receptor cysteine-rich domain	SRCR
ENSCAFG00000012430	776.792	691.783	452.069	257.688	350.896	213.009	640.214	273.864	1.22758	2.52e-05	0.00264402	BCL9L	5	14900208	14919193	+	4652	protein_coding	- && Q86UU0.1 RecName: Full=B-cell CLL/lymphoma 9-like protein; Short=B-cell lymphoma 9-like protein; Short=BCL9-like protein; AltName: Full=Protein BCL9-2 && PF11502:B-cell lymphoma 9 protein	-
ENSCAFG00000006528	502.494	257.172	235.756	162.006	137.56	126.33	331.808	141.966	1.22329	0.000244222	0.0121673	RASSF7	18	25668457	25672651	+	2352	protein_coding	- && Q9DD19.2 RecName: Full=Ras association domain-containing protein 7 && PF00788:Ras association (RalGDS/AF-6) domain	RA
ENSCAFG00000016177	224.739	432.364	168.918	140.261	102.587	113.42	275.341	118.756	1.21988	0.000810336	0.0250165	CYB561A3	18	55043942	55049143	+	1804	protein_coding	- && A5D9A7.1 RecName: Full=Cytochrome b ascorbate-dependent protein 3; AltName: Full=Cytochrome b561 family member A3 && -	-
ENSCAFG00000008869	1309.25	532.875	1495.96	357.719	589.878	492.41	1112.7	480.002	1.21151	0.000641372	0.0215501	TGM2	24	26628009	26663840	-	2921	protein_coding	- && P51176.1 RecName: Full=Protein-glutamine gamma-glutamyltransferase 2; AltName: Full=Tissue transglutaminase; AltName: Full=Transglutaminase C; Short=TG(C); Short=TGC; Short=TGase C; AltName: Full=Transglutaminase-2; Short=TGase-2 && PF01841:Transglutaminase-like superfamily|PF00927:Transglutaminase family, C-terminal ig like domain|PF00868:Transglutaminase family	Transglut_core
ENSCAFG00000005078	1950.05	1575.6	2673.53	862.222	1071.34	816.994	2066.39	916.852	1.1719	4.09e-06	0.000869759	UBE2O	9	4254649	4310589	+	5072	protein_coding	- && Q9C0C9.3 RecName: Full=(E3-independent) E2 ubiquitin-conjugating enzyme; AltName: Full=E2/E3 hybrid ubiquitin-protein ligase UBE2O; AltName: Full=Ubiquitin carrier protein O; AltName: Full=Ubiquitin-conjugating enzyme E2 O; AltName: Full=Ubiquitin-conjugating enzyme E2 of 230 kDa; Short=Ubiquitin-conjugating enzyme E2-230K; AltName: Full=Ubiquitin-protein ligase O && -	-
ENSCAFG00000003611	784.859	715.928	459.36	242.466	370.714	262.803	653.382	291.994	1.16398	4.57e-05	0.00398142	PRR12	1	106904557	106930990	-	6661	protein_coding	- && E9PYL2.1 RecName: Full=Proline-rich protein 12 && PF13926:Domain of unknown function (DUF4211)	-
ENSCAFG00000013273	442.564	357.122	608.835	190.276	204.009	236.984	469.507	210.423	1.15374	2.48e-05	0.00264402	E2F2	2	75901058	75923255	+	1862	protein_coding	- && Q14209.1 RecName: Full=Transcription factor E2F2; Short=E2F-2 && PF16421:E2F transcription factor CC-MB domain|PF02319:E2F/DP family winged-helix DNA-binding domain	E2F_TDP
ENSCAFG00000006474	202.842	188.106	162.842	71.7612	131.732	49.7942	184.597	84.429	1.13538	0.00208443	0.0459083	PGGHG	18	25443387	25449405	+	3243	protein_coding	- && Q32M88.2 RecName: Full=Acid trehalase-like protein 1 && PF03632:Glycosyl hydrolase family 65 central catalytic domain	-
ENSCAFG00000002277	276.602	221.236	132.461	101.118	95.5929	94.9779	210.1	97.2296	1.11345	0.000653255	0.0216248	SUSD3	1	98600353	98613664	-	1030	protein_coding	- && Q96L08.1 RecName: Full=Sushi domain-containing protein 3 && -	-
ENSCAFG00000005691	164.809	140.939	314.747	97.8562	103.753	84.8346	206.832	95.4813	1.11056	0.00171698	0.0409354	ANK1	16	23766193	23964226	+	6580	protein_coding	- && P16157.3 RecName: Full=Ankyrin-1; Short=ANK-1; AltName: Full=Ankyrin-R; AltName: Full=Erythrocyte ankyrin && PF00791:ZU5 domain|PF12796:Ankyrin repeats (3 copies)|PF13637:Ankyrin repeats (many copies)|PF00531:Death domain	Death
ENSCAFG00000013040	274.297	211.128	114.232	71.7612	97.9244	108.81	199.886	92.8317	1.10677	0.00228955	0.0490792	-	24	47220757	47248806	+	4424	protein_coding	- && Q5RE34.1 RecName: Full=Regulator of telomere elongation helicase 1 && PF06733:DEAD_2|PF13307:Helicase C-terminal domain	-
ENSCAFG00000003816	613.135	324.554	226.034	187.014	171.368	189.034	387.908	182.472	1.0867	0.00186989	0.0436247	SMPD2	12	66323022	66350322	+	1973	protein_coding	- && O60906.2 RecName: Full=Sphingomyelin phosphodiesterase 2; AltName: Full=Lyso-platelet-activating factor-phospholipase C; Short=Lyso-PAF-PLC; AltName: Full=Neutral sphingomyelinase; Short=N-SMase; Short=nSMase && PF03372:Endonuclease/Exonuclease/phosphatase family	Exo_endo_phos
ENSCAFG00000005259	178.639	131.394	91.1429	65.2374	52.4595	71.0029	133.725	62.8999	1.08575	0.00213653	0.0466294	CDC20	15	16803204	16806919	-	1835	protein_coding	- && Q5H7C0.1 RecName: Full=Cell division cycle protein 20 homolog; AltName: Full=p55CDC && -	-
ENSCAFG00000019991	758.352	615.979	947.887	273.997	452.318	371.612	774.072	365.976	1.0795	7.21e-05	0.00547091	PTPA	9	54536180	54566235	-	2884	protein_coding	- && Q15257.3 RecName: Full=Serine/threonine-protein phosphatase 2A activator; AltName: Full=PP2A, subunit B', PR53 isoform; AltName: Full=Phosphotyrosyl phosphatase activator; Short=PTPA; AltName: Full=Serine/threonine-protein phosphatase 2A regulatory subunit 4; AltName: Full=Serine/threonine-protein phosphatase 2A regulatory subunit B' && -	-
ENSCAFG00000011565	7998.42	4297.25	4075.91	2879.15	3007.68	1862.67	5457.19	2583.17	1.07904	0.000401146	0.016478	CORO1B	18	50027275	50050907	+	3048	protein_coding	- && Q5NVK4.2 RecName: Full=Coronin-1B && PF16300:Type of WD40 repeat|PF08953:Domain of unknown function (DUF1899)	-
ENSCAFG00000020354	282.365	261.103	266.137	109.816	157.379	118.031	269.868	128.409	1.07303	4.74e-05	0.00402775	CARMIL2	5	81792155	81804152	-	3868	protein_coding	- && Q6F5E8.2 RecName: Full=Capping protein, Arp2/3 and myosin-I linker protein 2; AltName: Full=Capping protein regulator and myosin 1 linker 2; AltName: Full=F-actin-uncapping protein RLTPR; AltName: Full=Leucine-rich repeat-containing protein 16C; AltName: Full=RGD, leucine-rich repeat, tropomodulin and proline-rich-containing protein && PF16000:CARMIL C-terminus	-
ENSCAFG00000002371	645.406	416.642	448.423	231.593	298.436	189.034	503.49	239.688	1.07103	0.000139709	0.00813916	ZAP70	10	44887433	44900071	-	2580	protein_coding	- && P43403.1 RecName: Full=Tyrosine-protein kinase ZAP-70; AltName: Full=70 kDa zeta-chain associated protein; AltName: Full=Syk-related tyrosine kinase && PF00017:SH2 domain|PF07714:Protein tyrosine kinase	Pkinase_Tyr
ENSCAFG00000005284	208.604	140.378	170.133	92.4197	52.4595	102.355	173.039	82.4113	1.06165	0.00177622	0.0419328	C9H17orf99	9	2976893	2987564	-	3518	protein_coding	- && Q6UX52.2 RecName: Full=Uncharacterized protein C17orf99; Flags: Precursor && -	-
ENSCAFG00000029286	330.77	229.097	215.097	114.166	169.036	89.4452	258.322	124.216	1.05859	0.00104322	0.0297218	CD7	9	45634	48749	+	1313	protein_coding	- && P09564.1 RecName: Full=T-cell antigen CD7; AltName: Full=GP40; AltName: Full=T-cell leukemia antigen; AltName: Full=T-cell surface antigen Leu-9; AltName: Full=TP41; AltName: CD_antigen=CD7; Flags: Precursor && PF07686:Immunoglobulin V-set domain	V-set
ENSCAFG00000016708	413.751	317.816	266.137	121.777	163.207	193.644	332.568	159.543	1.05772	0.000262237	0.012835	DGKQ	3	91544219	91554565	+	4324	protein_coding	- && Q6P5E8.1 RecName: Full=Diacylglycerol kinase theta; Short=DAG kinase theta; AltName: Full=Diglyceride kinase theta; Short=DGK-theta && -	-
ENSCAFG00000006006	2003.06	1561	1367.14	810.032	895.309	664.845	1643.74	790.062	1.05735	7.82e-06	0.00139312	FASN	9	232963	249092	+	8166	protein_coding	- && P49327.3 RecName: Full=Fatty acid synthase; Includes: RecName: Full=[Acyl-carrier-protein] S-acetyltransferase; Includes: RecName: Full=[Acyl-carrier-protein] S-malonyltransferase; Includes: RecName: Full=3-oxoacyl-[acyl-carrier-protein] synthase; Includes: RecName: Full=3-oxoacyl-[acyl-carrier-protein] reductase; Includes: RecName: Full=3-hydroxyacyl-[acyl-carrier-protein] dehydratase; Incl…	Acyl_transf_1
ENSCAFG00000014478	903.568	586.78	815.426	391.425	472.136	252.66	768.591	372.073	1.04668	0.000303814	0.0141597	-	16	6765554	6925374	-	1583	protein_coding	- && P11364.1 RecName: Full=Viral T-cell receptor beta chain-like T17T-22; Flags: Precursor && PF07654:Immunoglobulin C1-set domain|PF07686:Immunoglobulin V-set domain	V-set
ENSCAFG00000011992	233.96	236.958	153.12	103.293	109.582	92.2115	208.013	101.695	1.03783	0.000429684	0.0167786	WDR6	20	40148928	40157650	-	3360	protein_coding	- && Q9NNW5.1 RecName: Full=WD repeat-containing protein 6 && -	-
ENSCAFG00000000603	1266.61	725.473	771.677	547.995	444.157	361.469	921.253	451.207	1.02933	0.000311285	0.0144149	NCAPH2	10	16741761	16801824	-	2101	protein_coding	- && Q6IBW4.1 RecName: Full=Condensin-2 complex subunit H2; AltName: Full=Chromosome-associated protein H2; Short=hCAP-H2; AltName: Full=Kleisin-beta; AltName: Full=Non-SMC condensin II complex subunit H2 && PF16869:PF16858|PF06278:Condensin II complex subunit CAP-H2 or CNDH2, N-terminal|PF16858:Condensin II complex subunit CAP-H2 or CNDH2, C-term	-
ENSCAFG00000000692	548.595	368.352	253.985	192.45	159.71	227.762	390.311	193.308	1.01207	0.00143775	0.0368609	SELENOO	10	16968287	17033250	-	2354	protein_coding	- && Q9BVL4.3 RecName: Full=Selenoprotein O; Short=SelO && PF02696:Uncharacterized ACR, YdiU/UPF0061 family	-
ENSCAFG00000012695	654.626	385.759	308.671	242.466	213.335	213.931	449.685	223.244	1.00935	0.00101444	0.0293132	CAPN10	25	50555425	50566135	+	2986	protein_coding	- && Q9HC96.2 RecName: Full=Calpain-10; AltName: Full=Calcium-activated neutral proteinase 10; Short=CANP 10 && PF00648:Calpain family cysteine protease|PF01067:Calpain large subunit, domain III	Peptidase_C2
ENSCAFG00000016405	458.699	350.383	331.76	205.498	163.207	201.943	380.281	190.216	0.997222	9.35e-05	0.00625708	TMEM132A	18	55363698	55385587	-	4838	protein_coding	- && Q24JP5.1 RecName: Full=Transmembrane protein 132A; AltName: Full=HSPA5-binding protein 1; Flags: Precursor && PF14965:Negative regulator of p53/TP53|PF15706:Mature oligodendrocyte transmembrane protein, TMEM132D, C-term|PF16070:Transmembrane protein family 132|PF15705:Mature oligodendrocyte transmembrane protein, TMEM132D, N-term	-
ENSCAFG00000030083	1306.95	718.735	730.359	524.074	406.853	457.369	918.68	462.765	0.988093	0.00051642	0.0190424	-	JH373930.1	63	6635	+	1654	protein_coding	- && B0I1T2.2 RecName: Full=Unconventional myosin-Ig; Contains: RecName: Full=Minor histocompatibility antigen HA-2; Short=mHag HA-2 && PF06017:Unconventional myosin tail, actin- and lipid-binding|PF00063:Myosin head (motor domain)	Myosin_head
ENSCAFG00000016576	524.392	450.333	593.037	233.768	321.752	237.906	522.587	264.475	0.981949	7.57e-05	0.00547091	SEPTIN1	6	17715408	17719159	+	1351	protein_coding	- && A5PJU9.1 RecName: Full=Septin-1 && PF00735:Septin	GTP_CDC
ENSCAFG00000019711	280.06	287.494	252.77	139.173	136.395	142.928	273.441	139.499	0.972074	6.15e-05	0.00482838	POLRMT	20	57908351	57920027	+	4149	protein_coding	- && O00411.2 RecName: Full=DNA-directed RNA polymerase, mitochondrial; Short=MtRPOL; Flags: Precursor && PF00940:DNA-dependent RNA polymerase|PF14700:DNA-directed RNA polymerase N-terminal	-
ENSCAFG00000012049	319.245	239.766	207.806	159.832	125.903	109.732	255.606	131.822	0.955924	0.0010219	0.0294113	IPO4	8	4171527	4181151	-	4639	protein_coding	- && Q8TEX9.2 RecName: Full=Importin-4; Short=Imp4; AltName: Full=Importin-4b; Short=Imp4b; AltName: Full=Ran-binding protein 4; Short=RanBP4 && PF02990:Endomembrane protein 70	-
ENSCAFG00000007053	654.626	494.13	831.224	316.402	405.687	299.687	659.993	340.592	0.952965	0.000371497	0.0157864	BCL2L1	24	21145215	21196355	-	1224	protein_coding	- && Q07817.1 RecName: Full=Bcl-2-like protein 1; Short=Bcl2-L-1; AltName: Full=Apoptosis regulator Bcl-X && PF00452:Apoptosis regulator proteins, Bcl-2 family|PF02180:Bcl-2 homology region 4	-
ENSCAFG00000008465	200.537	202.706	252.77	100.031	122.406	116.187	218.671	112.874	0.951795	0.000407582	0.016478	FMNL3	27	4963436	5017079	+	3966	protein_coding	- && Q8IVF7.3 RecName: Full=Formin-like protein 3; AltName: Full=Formin homology 2 domain-containing protein 3; AltName: Full=WW domain-binding protein 3; Short=WBP-3 && PF02181:Formin Homology 2 Domain|PF06371:Diaphanous GTPase-binding Domain|PF06367:Diaphanous FH3 Domain	FH2
ENSCAFG00000029790	718.014	384.074	374.294	240.291	265.795	256.348	492.127	254.145	0.951655	0.00148173	0.037558	TRIM17	14	634060	647431	+	4741	protein_coding	- && A0JN74.1 RecName: Full=E3 ubiquitin-protein ligase TRIM11; AltName: Full=Tripartite motif-containing protein 11 && -	-
ENSCAFG00000012903	263.925	283.564	272.214	141.348	139.892	143.85	273.234	141.697	0.948084	7.55e-05	0.00547091	RUNX3	2	74829960	74856947	+	1227	protein_coding	- && Q13761.2 RecName: Full=Runt-related transcription factor 3; AltName: Full=Acute myeloid leukemia 2 protein; AltName: Full=Core-binding factor subunit alpha-3; Short=CBF-alpha-3; AltName: Full=Oncogene AML-2; AltName: Full=Polyomavirus enhancer-binding protein 2 alpha C subunit; Short=PEA2-alpha C; Short=PEBP2-alpha C; AltName: Full=SL3-3 enhancer factor 1 alpha C subunit; AltName: Full=SL3/A…	Runt
ENSCAFG00000005055	197.079	172.946	252.77	104.38	134.063	85.7567	207.598	108.067	0.941162	0.00183245	0.0429793	RNF157	9	4432498	4511794	+	5116	protein_coding	- && Q96PX1.3 RecName: Full=RING finger protein 157 && -	-
ENSCAFG00000012187	290.433	243.135	215.097	113.078	137.56	139.239	249.555	129.959	0.940495	0.000410582	0.016478	NLRX1	5	14564935	14705257	-	5761	protein_coding	- && Q86UT6.1 RecName: Full=NLR family member X1; AltName: Full=Caterpiller protein 11.3; Short=CLR11.3; AltName: Full=Nucleotide-binding oligomerization domain protein 26; AltName: Full=Nucleotide-binding oligomerization domain protein 5; AltName: Full=Nucleotide-binding oligomerization domain protein 9; Flags: Precursor && PF05729:NACHT domain|PF13920:Zinc finger, C3HC4 type (RING finger)	NACHT
ENSCAFG00000009113	405.684	405.973	659.875	191.363	278.618	296.921	490.511	255.634	0.937611	0.00138907	0.0360959	-	2	59603014	59604132	-	435	protein_coding	- && - && -	-
ENSCAFG00000017565	626.965	439.102	494.602	271.823	360.222	192.722	520.223	274.922	0.920824	0.0013837	0.0360875	ITK	4	52902871	52966542	-	4657	protein_coding	- && Q08881.1 RecName: Full=Tyrosine-protein kinase ITK/TSK; AltName: Full=Interleukin-2-inducible T-cell kinase; Short=IL-2-inducible T-cell kinase; AltName: Full=Kinase EMT; AltName: Full=T-cell-specific kinase; AltName: Full=Tyrosine-protein kinase Lyk && PF00779:BTK motif|PF07714:Protein tyrosine kinase|PF00169:PH domain|PF00018:SH3 domain|PF00017:SH2 domain	Pkinase_Tyr
ENSCAFG00000019869	434.496	368.913	455.715	237.029	198.18	232.373	419.708	222.528	0.912231	9.86e-05	0.00647278	-	9	51287090	51329709	+	4574	protein_coding	- && Q12967.2 RecName: Full=Ral guanine nucleotide dissociation stimulator; Short=RalGDS; AltName: Full=Ral guanine nucleotide exchange factor; Short=RalGEF && -	-
ENSCAFG00000014862	399.921	248.75	289.227	160.919	178.362	158.604	312.633	165.962	0.91082	0.000863643	0.0261044	SSBP4	20	44598920	44613266	-	2217	protein_coding	- && Q9BWG4.1 RecName: Full=Single-stranded DNA-binding protein 4 && PF04503:Single-stranded DNA binding protein, SSDP	-
ENSCAFG00000016341	172.877	203.829	184.716	114.166	99.0902	88.5231	187.141	100.593	0.899899	0.00106085	0.0300532	ZBTB4	5	32384353	32399306	-	6409	protein_coding	- && Q9P1Z0.3 RecName: Full=Zinc finger and BTB domain-containing protein 4; AltName: Full=KAISO-like zinc finger protein 1; Short=KAISO-L1 && -	-
ENSCAFG00000010625	762.962	623.84	785.045	414.258	473.301	290.466	723.949	392.675	0.882819	0.000534716	0.0192179	LCK	2	68941249	68964567	-	1658	protein_coding	- && P06239.6 RecName: Full=Tyrosine-protein kinase Lck; AltName: Full=Leukocyte C-terminal Src kinase; Short=LSK; AltName: Full=Lymphocyte cell-specific protein-tyrosine kinase; AltName: Full=Protein YT16; AltName: Full=Proto-oncogene Lck; AltName: Full=T cell-specific protein-tyrosine kinase; AltName: Full=p56-LCK && PF07714:Protein tyrosine kinase|PF00017:SH2 domain|PF00018:SH3 domain	Pkinase_Tyr
ENSCAFG00000013200	618.898	447.525	342.697	222.895	242.48	301.532	469.707	255.635	0.876387	0.00199172	0.0444156	SCAP	20	41418536	41487024	+	5385	protein_coding	- && A6QM06.1 RecName: Full=Sterol regulatory element-binding protein cleavage-activating protein; Short=SCAP; Short=SREBP cleavage-activating protein && -	-
ENSCAFG00000000454	439.106	353.191	279.505	189.189	227.325	179.812	357.267	198.775	0.847286	0.00150167	0.0378052	VARS2	12	680484	693913	+	4139	protein_coding	- && Q767M3.1 RecName: Full=Valine--tRNA ligase, mitochondrial; AltName: Full=Valyl-tRNA synthetase; Short=ValRS; Flags: Precursor && PF08264:Anticodon-binding domain of tRNA|PF00133:tRNA synthetases class I (I, L, M and V)	-
ENSCAFG00000016504	800.994	626.086	727.928	387.076	446.489	374.379	718.336	402.648	0.83431	0.000159342	0.00906369	IL27RA	20	48457134	48472450	-	2454	protein_coding	- && Q6UWB1.2 RecName: Full=Interleukin-27 receptor subunit alpha; Short=IL-27 receptor subunit alpha; Short=IL-27R subunit alpha; Short=IL-27R-alpha; Short=IL-27RA; AltName: Full=Cytokine receptor WSX-1; AltName: Full=Cytokine receptor-like 1; AltName: Full=Type I T-cell cytokine receptor; Short=TCCR; AltName: Full=ZcytoR1; Flags: Precursor && -	-
ENSCAFG00000005220	427.581	468.862	319.608	233.768	228.49	221.308	405.351	227.855	0.834222	0.000751656	0.0238156	SZT2	15	16728758	16780325	-	11789	protein_coding	- && Q5T011.3 RecName: Full=Protein SZT2; AltName: Full=Seizure threshold 2 protein homolog && -	-
ENSCAFG00000001289	1744.9	1275.19	1291.8	820.905	1013.05	585.543	1437.3	806.5	0.833981	0.0015292	0.0378862	LY6E	13	36925980	36974979	+	1671	protein_coding	- && Q16553.1 RecName: Full=Lymphocyte antigen 6E; Short=Ly-6E; AltName: Full=Retinoic acid-induced gene E protein; Short=RIG-E; AltName: Full=Stem cell antigen 2; Short=SCA-2; AltName: Full=Thymic shared antigen 1; Short=TSA-1; Flags: Precursor && PF00021:u-PAR/Ly-6 domain	-
ENSCAFG00000001511	1547.82	1055.08	1408.46	698.041	913.961	645.481	1337.12	752.494	0.828893	0.00072973	0.0234292	IL2RB	10	27370797	27388775	+	4076	protein_coding	- && Q38J85.1 RecName: Full=Interleukin-2 receptor subunit beta; Short=IL-2 receptor subunit beta; Short=IL-2R subunit beta; Short=IL-2RB; AltName: Full=High affinity IL-2 receptor subunit beta; AltName: Full=p70-75; AltName: CD_antigen=CD122; Flags: Precursor && PF00041:Fibronectin type III domain	fn3
ENSCAFG00000029170	548.595	504.799	374.294	293.569	261.132	253.582	475.896	269.427	0.822221	0.000813831	0.0250175	-	5	41013927	41038746	+	2790	protein_coding	- && Q13588.1 RecName: Full=GRB2-related adapter protein && PF00017:SH2 domain|PF00018:SH3 domain	SH2
ENSCAFG00000003636	228.197	208.321	263.707	125.038	156.213	115.264	233.408	132.172	0.819842	0.00231696	0.0495198	FLT3LG	1	107015223	107024708	-	1799	protein_coding	- && P49771.1 RecName: Full=Fms-related tyrosine kinase 3 ligand; Short=Flt3 ligand; Short=Flt3L; AltName: Full=SL cytokine; Flags: Precursor && PF02947:flt3 ligand	-
novel.517	1075.29	743.442	698.763	488.194	461.644	483.188	839.165	477.675	0.812025	0.00078504	0.0246692	-	AAEX03023460.1	11	6958	-	1825	-	- && B0I1T2.2 RecName: Full=Unconventional myosin-Ig; Contains: RecName: Full=Minor histocompatibility antigen HA-2; Short=mHag HA-2 && PF00063:Myosin head (motor domain)	Myosin_head
ENSCAFG00000031529	314.635	318.939	394.953	220.72	213.335	153.071	342.842	195.709	0.809452	0.0019453	0.0444156	CLEC2D	27	36301065	36341318	-	1888	protein_coding	- && Q9UHP7.1 RecName: Full=C-type lectin domain family 2 member D; AltName: Full=Lectin-like NK cell receptor; AltName: Full=Lectin-like transcript 1; Short=LLT-1; AltName: Full=Osteoclast inhibitory lectin && -	-
ENSCAFG00000019417	218.977	199.898	202.945	115.253	120.074	120.797	207.273	118.708	0.802885	0.00159802	0.0393996	PNPLA7	9	48221514	48286352	+	4701	protein_coding	- && Q6ZV29.3 RecName: Full=Patatin-like phospholipase domain-containing protein 7 && PF00027:Cyclic nucleotide-binding domain|PF01734:Patatin-like phospholipase	cNMP_binding
ENSCAFG00000004256	515.172	585.657	503.109	279.434	292.607	364.236	534.646	312.092	0.776779	0.000711625	0.0230528	PRKD2	1	109207067	109330007	+	4632	protein_coding	- && Q9BZL6.2 RecName: Full=Serine/threonine-protein kinase D2; AltName: Full=nPKC-D2 && PF00130:Phorbol esters/diacylglycerol binding domain (C1 domain)|PF00069:Protein kinase domain	Pkinase
ENSCAFG00000001130	512.867	589.588	453.284	310.965	338.072	264.647	518.58	304.562	0.771159	0.000999135	0.0291038	ITPR3	12	2805187	3048938	+	9590	protein_coding	- && Q14573.2 RecName: Full=Inositol 1,4,5-trisphosphate receptor type 3; AltName: Full=IP3 receptor isoform 3; Short=IP3R 3; Short=InsP3R3; AltName: Full=Type 3 inositol 1,4,5-trisphosphate receptor; Short=Type 3 InsP3 receptor && PF01365:RIH domain|PF02815:MIR domain|PF08454:RyR and IP3R Homology associated|PF00520:Ion transport protein|PF08709:Inositol 1,4,5-trisphosphate/ryanodine receptor	Ion_trans
ENSCAFG00000016332	447.174	375.09	432.625	226.156	298.436	212.087	418.296	245.56	0.768457	0.0017986	0.0423227	CD5	18	55217276	55235405	-	2370	protein_coding	- && P06127.2 RecName: Full=T-cell surface glycoprotein CD5; AltName: Full=Lymphocyte antigen T1/Leu-1; AltName: CD_antigen=CD5; Flags: Precursor && PF00530:Scavenger receptor cysteine-rich domain	SRCR
ENSCAFG00000015840	639.643	567.127	449.639	296.83	346.233	345.793	552.136	329.619	0.74468	0.00167459	0.0404591	ATP13A2	2	81196463	81215689	+	3587	protein_coding	- && Q9NQ11.2 RecName: Full=Probable cation-transporting ATPase 13A2 && PF12409:P5-type ATPase cation transporter|PF12710:haloacid dehalogenase-like hydrolase|PF00122:E1-E2 ATPase	E1-E2_ATPase
ENSCAFG00000016961	525.545	544.667	504.324	830.69	751.92	815.15	524.845	799.253	-0.606134	0.00234005	0.0497192	LCP2	4	41611775	41656364	+	1974	protein_coding	- && Q13094.1 RecName: Full=Lymphocyte cytosolic protein 2; AltName: Full=SH2 domain-containing leukocyte protein of 76 kDa; AltName: Full=SLP-76 tyrosine phosphoprotein; Short=SLP76 && PF00017:SH2 domain|PF07647:SAM domain (Sterile alpha motif)	SH2
ENSCAFG00000015532	1918.93	2201.13	1746.3	2940.03	3026.33	3029.15	1955.45	2998.5	-0.616014	0.00151082	0.0378052	MYO9B	20	45512276	45582619	-	7883	protein_coding	- && Q13459.3 RecName: Full=Unconventional myosin-IXb; AltName: Full=Unconventional myosin-9b && PF00620:RhoGAP domain|PF00788:Ras association (RalGDS/AF-6) domain|PF00063:Myosin head (motor domain)	Myosin_head
ENSCAFG00000018420	913.94	1225.78	941.81	1673.34	1711.35	1491.98	1027.18	1625.56	-0.660412	0.00213288	0.0466294	SMCHD1	7	69358447	69621067	+	11136	protein_coding	- && A6NHR9.2 RecName: Full=Structural maintenance of chromosomes flexible hinge domain-containing protein 1; AltName: Full=SMC hinge domain-containing protein 1 && -	-
ENSCAFG00000011405	1636.56	1520.57	1328.26	2358.33	2059.91	2680.59	1495.13	2366.28	-0.662381	0.00153034	0.0378862	TXNIP	17	58776871	58779531	-	1429	protein_coding	- && Q9H3M7.1 RecName: Full=Thioredoxin-interacting protein; AltName: Full=Thioredoxin-binding protein 2; AltName: Full=Vitamin D3 up-regulated protein 1 && PF00339:Arrestin (or S-antigen), N-terminal domain|PF02752:Arrestin (or S-antigen), C-terminal domain	-
ENSCAFG00000007034	802.147	941.094	811.78	1428.7	1436.22	1183.07	851.674	1349.33	-0.662383	0.00134529	0.0354685	LYN	29	7332684	7448507	+	3146	protein_coding	- && Q07014.3 RecName: Full=Tyrosine-protein kinase Lyn; AltName: Full=V-yes-1 Yamaguchi sarcoma viral related oncogene homolog; AltName: Full=p53Lyn; AltName: Full=p56Lyn && PF00017:SH2 domain|PF07714:Protein tyrosine kinase|PF00018:SH3 domain	Pkinase_Tyr
ENSCAFG00000002171	2291.19	2502.1	1799.77	3395.61	3158.06	4005.67	2197.69	3519.78	-0.679034	0.00194929	0.0444156	SYK	1	95903566	95955583	-	4273	protein_coding	- && P43405.1 RecName: Full=Tyrosine-protein kinase SYK; AltName: Full=Spleen tyrosine kinase; AltName: Full=p72-Syk && PF07714:Protein tyrosine kinase|PF00017:SH2 domain	Pkinase_Tyr
ENSCAFG00000001519	1222.81	1483.51	995.281	2161.53	1820.93	1967.79	1233.87	1983.42	-0.683425	0.00235903	0.0499755	CSF2RB	10	27541647	27567278	-	5451	protein_coding	- && P32927.2 RecName: Full=Cytokine receptor common subunit beta; AltName: Full=CDw131; AltName: Full=GM-CSF/IL-3/IL-5 receptor common beta subunit; AltName: CD_antigen=CD131; Flags: Precursor && PF09240:Interleukin-6 receptor alpha chain, binding	-
ENSCAFG00000016146	788.317	888.312	727.928	1342.8	1116.8	1410.84	801.519	1290.15	-0.685733	0.00118312	0.0323745	MSL1	9	22429522	22441767	-	4362	protein_coding	- && Q68DK7.3 RecName: Full=Male-specific lethal 1 homolog; Short=MSL-1; AltName: Full=Male-specific lethal 1-like 1; Short=MSL1-like 1; AltName: Full=Male-specific lethal-1 homolog 1 && PF15275:PEHE domain|PF16801:Dimerisation domain of Male-specific-Lethal 1	-
ENSCAFG00000019627	661.541	753.549	608.835	1054.67	1072.51	1148.96	674.642	1092.04	-0.693192	0.000658561	0.0216248	MPP1	X	122851667	122879394	-	2405	protein_coding	- && Q5RDW4.1 RecName: Full=55 kDa erythrocyte membrane protein; Short=p55; AltName: Full=Membrane protein, palmitoylated 1 && -	-
ENSCAFG00000015017	758.352	1099.44	1002.57	1479.8	1508.5	1653.35	953.455	1547.22	-0.697309	0.00161494	0.0394133	ATP6V0A1	9	20423373	20484328	-	2949	protein_coding	- && Q29466.1 RecName: Full=V-type proton ATPase 116 kDa subunit a isoform 1; Short=V-ATPase 116 kDa isoform a1; AltName: Full=Clathrin-coated vesicle/synaptic vesicle proton pump 116 kDa subunit; AltName: Full=Vacuolar adenosine triphosphatase subunit Ac116; AltName: Full=Vacuolar proton pump subunit 1; AltName: Full=Vacuolar proton translocating ATPase 116 kDa subunit a isoform 1 && PF01496:V-t…	-
ENSCAFG00000017916	1603.14	2006.84	1375.65	2510.55	2882.94	2723.93	1661.88	2705.81	-0.702105	0.00132769	0.0352169	SEMA7A	30	37531971	37566645	-	3918	protein_coding	- && O75326.1 RecName: Full=Semaphorin-7A; AltName: Full=CDw108; AltName: Full=JMH blood group antigen; AltName: Full=John-Milton-Hargen human blood group Ag; AltName: Full=Semaphorin-K1; Short=Sema K1; AltName: Full=Semaphorin-L; Short=Sema L; AltName: CD_antigen=CD108; Flags: Precursor && -	-
novel.447	567.035	617.102	500.679	930.721	825.363	989.43	561.605	915.171	-0.703102	0.00087892	0.0262937	-	6	42516846	42521364	-	4519	-	- && - && -	-
ENSCAFG00000015197	1477.52	1729.46	1389.02	2351.81	2421.3	2736.84	1532	2503.32	-0.707661	0.00042879	0.0167786	TNFRSF1A	27	38638753	38700282	+	3538	protein_coding	- && P19438.1 RecName: Full=Tumor necrosis factor receptor superfamily member 1A; AltName: Full=Tumor necrosis factor receptor 1; Short=TNF-R1; AltName: Full=Tumor necrosis factor receptor type I; Short=TNF-RI; Short=TNFR-I; AltName: Full=p55; AltName: Full=p60; AltName: CD_antigen=CD120a; Contains: RecName: Full=Tumor necrosis factor receptor superfamily member 1A, membrane form; Contains: RecNa…	-
ENSCAFG00000001378	787.164	780.502	955.178	1293.88	1586.61	1247.62	840.948	1376.04	-0.711014	0.000953964	0.028014	MAPK14	12	5146037	5220603	+	2527	protein_coding	- && O02812.3 RecName: Full=Mitogen-activated protein kinase 14; Short=MAP kinase 14; Short=MAPK 14; AltName: Full=Mitogen-activated protein kinase p38 alpha; Short=MAP kinase p38 alpha && -	-
ENSCAFG00000031381	372.261	431.803	336.621	694.779	533.921	645.481	380.228	624.727	-0.713816	0.00192869	0.0443722	SARAF	16	34194354	34210444	+	1718	protein_coding	- && Q5R491.2 RecName: Full=Store-operated calcium entry-associated regulatory factor; Short=SARAF; Short=SOCE-associated regulatory factor; AltName: Full=Transmembrane protein 66; Flags: Precursor && PF06682:SOCE-associated regulatory factor of calcium homoeostasis	-
ENSCAFG00000001324	1298.88	1053.4	1437.63	2041.93	2043.59	2133.77	1263.3	2073.1	-0.71595	0.000555591	0.0197762	ATF4	10	25528874	25530993	-	1425	protein_coding	- && P18848.3 RecName: Full=Cyclic AMP-dependent transcription factor ATF-4; Short=cAMP-dependent transcription factor ATF-4; AltName: Full=Activating transcription factor 4; AltName: Full=Cyclic AMP-responsive element-binding protein 2; Short=CREB-2; Short=cAMP-responsive element-binding protein 2; AltName: Full=DNA-binding protein TAXREB67; AltName: Full=Tax-responsive enhancer element-binding …	bZIP_1
ENSCAFG00000024425	584.323	818.684	554.149	1148.18	1010.72	1072.42	652.385	1077.11	-0.720399	0.00198297	0.0444156	-	1	102996366	103002325	-	2162	protein_coding	- && Q8N423.4 RecName: Full=Leukocyte immunoglobulin-like receptor subfamily B member 2; Short=LIR-2; Short=Leukocyte immunoglobulin-like receptor 2; AltName: Full=CD85 antigen-like family member D; AltName: Full=Immunoglobulin-like transcript 4; Short=ILT-4; AltName: Full=Monocyte/macrophage immunoglobulin-like receptor 10; Short=MIR-10; AltName: CD_antigen=CD85d; Flags: Precursor && PF13895:Imm…	-
ENSCAFG00000016208	511.714	605.871	460.576	891.578	769.406	949.779	526.054	870.254	-0.724096	0.00108954	0.0307455	TBC1D1	3	73992452	74316894	-	7405	protein_coding	- && Q86TI0.2 RecName: Full=TBC1 domain family member 1 && PF11830:Domain of unknown function (DUF3350)|PF00566:Rab-GTPase-TBC domain|PF00640:Phosphotyrosine interaction domain (PTB/PID)	TBC
ENSCAFG00000029009	240.875	233.027	277.075	372.941	398.692	472.123	250.326	414.585	-0.73096	0.00177384	0.0419328	CYSTM1	2	35391154	35453194	+	969	protein_coding	- && Q8K353.1 RecName: Full=Cysteine-rich and transmembrane domain-containing protein 1 && PF12734:Cysteine-rich TM module stress tolerance	-
ENSCAFG00000004175	1842.86	1754.72	1503.25	3053.11	2612.48	2886.22	1700.28	2850.61	-0.745286	0.000166121	0.00923122	C5AR1	1	108659637	108675401	-	1993	protein_coding	- && P30992.1 RecName: Full=C5a anaphylatoxin chemotactic receptor 1; AltName: Full=C5a anaphylatoxin chemotactic receptor; Short=C5a-R; Short=C5aR; AltName: CD_antigen=CD88 && PF00001:7 transmembrane receptor (rhodopsin family)	7tm_1
ENSCAFG00000005354	654.626	534.559	602.759	1097.08	966.421	942.402	597.315	1001.97	-0.747786	0.000326345	0.014643	KLF6	2	31654175	31662351	+	2649	protein_coding	- && Q99612.3 RecName: Full=Krueppel-like factor 6; AltName: Full=B-cell-derived protein 1; AltName: Full=Core promoter element-binding protein; AltName: Full=GC-rich sites-binding factor GBF; AltName: Full=Proto-oncogene BCD1; AltName: Full=Suppressor of tumorigenicity 12 protein; AltName: Full=Transcription factor Zf9 && -	-
ENSCAFG00000013467	854.01	964.677	770.462	1401.52	1578.45	1388.71	863.05	1456.22	-0.753142	0.000221995	0.0112936	POR	6	7263574	7316297	+	3304	protein_coding	- && P16435.2 RecName: Full=NADPH--cytochrome P450 reductase; Short=CPR; Short=P450R && PF00667:FAD binding domain|PF00258:Flavodoxin	-
ENSCAFG00000025524	1478.67	2038.85	1418.18	2683.43	2719.73	2923.11	1645.23	2775.42	-0.753211	0.000618556	0.0212239	-	24	19095911	19135477	-	3027	protein_coding	- && O46631.1 RecName: Full=Tyrosine-protein phosphatase non-receptor type substrate 1; Short=SHP substrate 1; Short=SHPS-1; AltName: Full=CD172 antigen-like family member A; AltName: Full=Inhibitory receptor SHPS-1; AltName: Full=MyD-1 antigen; AltName: Full=Signal-regulatory protein alpha-1; Short=Sirp-alpha-1; AltName: CD_antigen=CD172a; Flags: Precursor && PF07654:Immunoglobulin C1-set domain…	V-set
ENSCAFG00000019015	449.479	753.549	521.338	997.046	966.421	962.688	574.789	975.385	-0.759369	0.00225177	0.0484375	LRG1	20	55177824	55180369	+	1767	protein_coding	- && P02750.2 RecName: Full=Leucine-rich alpha-2-glycoprotein; Short=LRG; Flags: Precursor && PF13855:Leucine rich repeat	-
ENSCAFG00000000975	807.91	1167.38	769.246	1467.84	1402.42	1813.8	914.846	1561.35	-0.769331	0.00162672	0.0395671	NFAM1	10	23008393	23045565	+	1147	protein_coding	- && Q8NET5.1 RecName: Full=NFAT activation molecule 1; AltName: Full=Calcineurin/NFAT-activating ITAM-containing protein; AltName: Full=NFAT-activating protein with ITAM motif 1; Flags: Precursor && -	-
ENSCAFG00000002094	214.367	215.059	199.299	338.147	417.345	322.74	209.575	359.411	-0.776142	0.00110532	0.0309489	TMEM165	13	47658330	47682866	+	1881	protein_coding	- && Q9HC07.1 RecName: Full=Transmembrane protein 165; AltName: Full=Transmembrane protein PT27; AltName: Full=Transmembrane protein TPARL; Flags: Precursor && PF01169:Uncharacterized protein family UPF0016	-
ENSCAFG00000016834	381.481	473.916	460.576	831.777	720.444	709.107	438.658	753.776	-0.779476	0.00032378	0.0146187	NUMB	8	46607556	46782175	-	4920	protein_coding	- && Q2LC84.2 RecName: Full=Protein numb homolog && PF00640:Phosphotyrosine interaction domain (PTB/PID)|PF06311:NUMB domain	PID
ENSCAFG00000010037	124.471	124.656	133.676	218.545	209.838	229.607	127.601	219.33	-0.783403	0.00172715	0.0410425	BRWD1	31	34122463	34240639	-	7775	protein_coding	- && Q9NSI6.4 RecName: Full=Bromodomain and WD repeat-containing protein 1; AltName: Full=WD repeat-containing protein 9 && PF00439:Bromodomain	Bromodomain
ENSCAFG00000007156	1425.65	1733.39	1410.89	2654.08	2613.65	2611.43	1523.31	2626.39	-0.784874	5.79e-05	0.00464835	DENND5A	21	32370913	32574588	-	8185	protein_coding	- && Q6PAL8.1 RecName: Full=DENN domain-containing protein 5A; AltName: Full=Rab6-interacting protein 1; Short=Rab6IP1 && PF00431:CUB domain|PF12662:Complement Clr-like EGF-like|PF02759:RUN domain|PF03456:uDENN domain|PF14670:Coagulation Factor Xa inhibitory site|PF12947:EGF domain|PF07699:GCC2 and GCC3|PF03455:dDENN domain|PF02141:DENN (AEX-3) domain	DENN
ENSCAFG00000030466	516.324	715.928	639.216	982.911	1199.57	1046.6	623.823	1076.36	-0.784953	0.000449834	0.0171937	-	6	31227947	31257708	+	1761	protein_coding	- && P0C0T0.1 RecName: Full=Lipopolysaccharide-induced tumor necrosis factor-alpha factor homolog; Short=LPS-induced TNF-alpha factor homolog; AltName: Full=Estrogen-enhanced transcript protein 1; Short=Eet-1 && PF10601:LITAF-like zinc ribbon domain	-
ENSCAFG00000014098	585.475	745.126	535.92	1017.7	960.592	1243.01	622.174	1073.77	-0.785197	0.000710384	0.0230528	C1RL	27	37935004	37947563	+	3005	protein_coding	- && Q9NZP8.2 RecName: Full=Complement C1r subcomponent-like protein; Short=C1r-LP; Short=C1r-like protein; AltName: Full=C1r-like serine protease analog protein; Short=CLSPa; Flags: Precursor && PF00431:CUB domain|PF00089:Trypsin	Trypsin
ENSCAFG00000015616	1281.59	1455.44	1160.55	2261.56	1661.22	2800.46	1299.19	2241.08	-0.786223	0.00140141	0.0362859	SIN3B	20	45745845	45783145	-	4378	protein_coding	- && O75182.2 RecName: Full=Paired amphipathic helix protein Sin3b; AltName: Full=Histone deacetylase complex subunit Sin3b; AltName: Full=Transcriptional corepressor Sin3b && -	-
ENSCAFG00000019219	722.624	993.315	630.709	1315.62	1192.58	1546.39	782.216	1351.53	-0.786797	0.00133087	0.0352169	NADK	5	56745869	56774529	-	1548	protein_coding	- && P58058.2 RecName: Full=NAD kinase; AltName: Full=Poly(P)/ATP NAD kinase && PF01513:ATP-NAD kinase	NAD_kinase
ENSCAFG00000018965	501.342	747.934	603.974	1155.79	981.576	1066.89	617.75	1068.08	-0.787447	0.000637806	0.0215304	SSH2	9	43731635	43907220	-	4445	protein_coding	- && Q76I76.1 RecName: Full=Protein phosphatase Slingshot homolog 2; AltName: Full=SSH-like protein 2; Short=SSH-2L; Short=hSSH-2L && PF08766:DEK C terminal domain|PF00782:Dual specificity phosphatase, catalytic domain	DSPc
ENSCAFG00000025063	800.994	1128.08	951.532	1882.1	1761.47	1341.68	960.201	1661.75	-0.789729	0.000803194	0.0250098	-	7	6602746	6643839	+	1916	protein_coding	- && O02839.1 RecName: Full=Membrane cofactor protein; AltName: CD_antigen=CD46; Flags: Precursor && PF00084:Sushi repeat (SCR repeat)	Sushi
ENSCAFG00000015049	739.911	634.508	541.997	1199.28	1162.27	954.389	638.806	1105.31	-0.790575	0.00042488	0.0167723	CDA	2	78304726	78327247	-	1535	protein_coding	- && P56389.2 RecName: Full=Cytidine deaminase; AltName: Full=Cytidine aminohydrolase && PF00383:Cytidine and deoxycytidylate deaminase zinc-binding region	-
ENSCAFG00000004481	1424.5	1407.71	1007.43	2545.35	1750.98	2348.63	1279.88	2214.99	-0.790781	0.00110023	0.0309264	SLC6A6	20	4531771	4620605	+	6873	protein_coding	- && Q00589.2 RecName: Full=Sodium- and chloride-dependent taurine transporter; AltName: Full=Solute carrier family 6 member 6 && -	-
ENSCAFG00000007854	267.382	252.119	263.707	391.425	455.815	506.241	261.069	451.16	-0.79081	0.000509336	0.0190424	CAST	3	12922453	13031959	-	3464	protein_coding	- && P20810.4 RecName: Full=Calpastatin; AltName: Full=Calpain inhibitor; AltName: Full=Sperm BS-17 component && PF00748:Calpain inhibitor	-
ENSCAFG00000015628	195.927	245.942	166.488	359.893	342.735	360.547	202.786	354.392	-0.798418	0.00142432	0.0367474	SGMS1	26	37244900	37348802	-	4078	protein_coding	- && A0AAS4.2 RecName: Full=Phosphatidylcholine:ceramide cholinephosphotransferase 1; AltName: Full=Sphingomyelin synthase 1 && PF14360:PAP2 superfamily C-terminal	-
ENSCAFG00000012070	543.985	679.429	421.688	1031.84	925.619	911.972	548.367	956.477	-0.799279	0.000920066	0.02724	FGR	2	72680675	72690251	+	1650	protein_coding	- && P09769.2 RecName: Full=Tyrosine-protein kinase Fgr; AltName: Full=Gardner-Rasheed feline sarcoma viral (v-fgr) oncogene homolog; AltName: Full=Proto-oncogene c-Fgr; AltName: Full=p55-Fgr; AltName: Full=p58-Fgr; AltName: Full=p58c-Fgr && PF00017:SH2 domain|PF00018:SH3 domain|PF07714:Protein tyrosine kinase	Pkinase_Tyr
ENSCAFG00000013314	493.274	403.727	342.697	821.992	643.503	719.25	413.233	728.248	-0.817687	0.000555726	0.0197762	NCF2	7	16904031	16945372	-	3264	protein_coding	- && O77775.1 RecName: Full=Neutrophil cytosol factor 2; Short=NCF-2; AltName: Full=67 kDa neutrophil oxidase factor; AltName: Full=Neutrophil NADPH oxidase factor 2; AltName: Full=p67-phox && PF00564:PB1 domain|PF13414:TPR repeat|PF00018:SH3 domain	SH3_1
ENSCAFG00000004360	1091.43	1371.77	1166.63	1982.13	2228.95	2192.79	1209.94	2134.62	-0.817938	4.65e-05	0.00399613	ACSS1	23	1184392	1252255	-	3446	protein_coding	- && Q99NB1.1 RecName: Full=Acetyl-coenzyme A synthetase 2-like, mitochondrial; AltName: Full=Acetate--CoA ligase 2; AltName: Full=Acetyl-CoA synthetase 2; Short=AceCS2; AltName: Full=Acyl-CoA synthetase short-chain family member 1; Flags: Precursor && PF00501:AMP-binding enzyme|PF13193:AMP-binding enzyme C-terminal domain|PF16177:Acetyl-coenzyme A synthetase N-terminus	AMP-binding
ENSCAFG00000020432	501.342	723.227	486.096	1251.47	849.844	924.882	570.222	1008.73	-0.820038	0.00161459	0.0394133	WLS	6	77053237	77317761	+	3735	protein_coding	- && Q5T9L3.2 RecName: Full=Protein wntless homolog; AltName: Full=Integral membrane protein GPR177; AltName: Full=Protein evenness interrupted homolog; Short=EVI; AltName: Full=Putative NF-kappa-B-activating protein 373; Flags: Precursor && PF06664:Wnt-binding factor required for Wnt secretion	-
ENSCAFG00000011531	405.684	570.496	487.311	873.094	878.988	837.281	487.83	863.121	-0.820277	0.000206354	0.0106972	PTPN1	24	36936298	37003720	+	1707	protein_coding	- && P18031.1 RecName: Full=Tyrosine-protein phosphatase non-receptor type 1; AltName: Full=Protein-tyrosine phosphatase 1B; Short=PTP-1B && PF00102:Protein-tyrosine phosphatase	Y_phosphatase
ENSCAFG00000007846	177.487	163.4	170.133	354.457	287.944	260.036	170.34	300.813	-0.821262	0.00103001	0.029527	GBE1	31	5742744	6093612	+	6003	protein_coding	- && Q6T308.1 RecName: Full=1,4-alpha-glucan-branching enzyme; AltName: Full=Brancher enzyme; AltName: Full=Glycogen-branching enzyme && PF02806:Alpha amylase, C-terminal all-beta domain|PF00128:Alpha amylase, catalytic domain|PF02922:Carbohydrate-binding module 48 (Isoamylase N-terminal domain)	-
ENSCAFG00000011504	463.309	556.458	591.821	1047.06	943.105	860.334	537.196	950.167	-0.822102	0.000142815	0.00825357	FCGR1A	17	59092933	59102015	+	1456	protein_coding	- && P12314.2 RecName: Full=High affinity immunoglobulin gamma Fc receptor I; Short=IgG Fc receptor I; AltName: Full=Fc-gamma RI; Short=FcRI; AltName: Full=Fc-gamma RIA; Short=FcgammaRIa; AltName: CD_antigen=CD64; Flags: Precursor && PF13895:Immunoglobulin domain|PF00047:Immunoglobulin domain	ig
ENSCAFG00000002289	346.906	352.629	236.972	568.653	481.462	609.518	312.169	553.211	-0.822939	0.00104503	0.0297218	BICD2	1	98697075	98734240	+	3327	protein_coding	- && Q8TD16.1 RecName: Full=Protein bicaudal D homolog 2; Short=Bic-D 2 && PF09730:Microtubule-associated protein Bicaudal-D	-
ENSCAFG00000004782	618.898	906.842	791.121	1383.03	1217.06	1504.89	772.287	1368.33	-0.823767	0.000316813	0.0145171	GAB2	21	20277507	20606736	+	7154	protein_coding	- && Q9UQC2.1 RecName: Full=GRB2-associated-binding protein 2; AltName: Full=GRB2-associated binder 2; AltName: Full=Growth factor receptor bound protein 2-associated protein 2; AltName: Full=pp100 && -	-
ENSCAFG00000020062	661.541	963.554	963.685	1534.17	1625.08	1434.81	862.927	1531.35	-0.826448	0.000286802	0.0136307	DPYD	6	51814573	52580923	+	3211	protein_coding	- && Q12882.2 RecName: Full=Dihydropyrimidine dehydrogenase [NADP(+)]; Short=DHPDHase; Short=DPD; AltName: Full=Dihydrothymine dehydrogenase; AltName: Full=Dihydrouracil dehydrogenase; Flags: Precursor && PF14697:4Fe-4S dicluster domain|PF07992:Pyridine nucleotide-disulphide oxidoreductase|PF14691:Dihydroprymidine dehydrogenase domain II, 4Fe-4S cluster|PF01180:Dihydroorotate dehydrogenase	DHO_dh
ENSCAFG00000032746	577.408	783.871	499.463	1137.31	1088.83	1086.25	620.247	1104.13	-0.82873	0.000437738	0.0169103	MXD1	10	68549533	68571538	+	2310	protein_coding	- && Q05195.1 RecName: Full=Max dimerization protein 1; Short=Max dimerizer 1; AltName: Full=Protein MAD && PF00010:Helix-loop-helix DNA-binding domain	HLH
ENSCAFG00000017646	10512	14058.6	11582.4	22198.1	20790.3	21499.1	12051	21495.8	-0.834764	2.73e-05	0.00281337	SERPINA1	8	63376945	63398435	-	3596	protein_coding	- && P50447.1 RecName: Full=Alpha-1-antitrypsin; AltName: Full=Alpha-1 protease inhibitor; AltName: Full=Alpha-1-antiproteinase; AltName: Full=Serpin A1; Flags: Precursor && PF00079:Serpin (serine protease inhibitor)	Serpin
ENSCAFG00000019937	525.545	782.748	545.642	1231.9	878.988	1201.52	617.978	1104.13	-0.834823	0.00101283	0.0293132	KIAA0513	5	67474507	67544681	-	4140	protein_coding	- && Q8R0A7.1 RecName: Full=Uncharacterized protein KIAA0513 && -	-
ENSCAFG00000012254	522.087	669.322	439.917	1107.95	693.631	1119.45	543.775	973.676	-0.838413	0.00203249	0.0451343	LTB4R	8	4285323	4286534	+	1212	protein_coding	- && Q3T181.1 RecName: Full=Leukotriene B4 receptor 1; Short=LTB4-R 1; Short=LTB4-R1 && PF00001:7 transmembrane receptor (rhodopsin family)	7tm_1
ENSCAFG00000019835	598.153	673.253	518.907	1260.17	846.347	1122.21	596.771	1076.24	-0.849369	0.000364012	0.0156525	SORT1	6	42453942	42516740	+	3018	protein_coding	- && Q99523.3 RecName: Full=Sortilin; AltName: Full=100 kDa NT receptor; AltName: Full=Glycoprotein 95; Short=Gp95; AltName: Full=Neurotensin receptor 3; Short=NT3; Short=NTR3; Flags: Precursor && PF15901:Sortilin, neurotensin receptor 3, C-terminal|PF15902:Sortilin, neurotensin receptor 3,	-
ENSCAFG00000019688	1122.54	1316.18	828.793	2255.04	1459.54	2180.8	1089.17	1965.13	-0.850352	0.00119805	0.0326594	RERE	5	61868685	62215973	-	5320	protein_coding	- && Q9P2R6.2 RecName: Full=Arginine-glutamic acid dipeptide repeats protein; AltName: Full=Atrophin-1-like protein; AltName: Full=Atrophin-1-related protein && PF01448:ELM2 domain|PF03154:Atrophin-1 family|PF01426:BAH domain	Atrophin-1
ENSCAFG00000015162	141.759	143.747	111.802	238.117	224.993	256.348	132.436	239.819	-0.852861	0.000947117	0.0279264	KTN1	8	31352465	31457536	+	6784	protein_coding	- && O97961.1 RecName: Full=Kinectin && -	-
ENSCAFG00000018897	183.249	208.321	173.779	327.275	303.099	392.821	188.45	341.065	-0.853056	0.0005013	0.0189602	JUN	5	50945210	51012677	-	2879	lncRNA	- && O77627.2 RecName: Full=Transcription factor AP-1; AltName: Full=Activator protein 1; Short=AP1; AltName: Full=Proto-oncogene c-Jun; AltName: Full=V-jun avian sarcoma virus 17 oncogene homolog && PF03957:Jun-like transcription factor	Jun
ENSCAFG00000018510	139.454	170.7	136.107	289.219	276.287	248.971	148.753	271.492	-0.86088	0.00062686	0.0212603	LAMP2	X	92407950	92444765	-	2170	protein_coding	- && P13473.2 RecName: Full=Lysosome-associated membrane glycoprotein 2; Short=LAMP-2; Short=Lysosome-associated membrane protein 2; AltName: Full=CD107 antigen-like family member B; AltName: CD_antigen=CD107b; Flags: Precursor && PF01299:Lysosome-associated membrane glycoprotein (Lamp)	-
ENSCAFG00000015184	216.672	227.974	192.008	426.218	378.874	355.014	212.218	386.702	-0.862405	0.000207311	0.0106972	LTBR	27	38599268	38605780	-	1589	protein_coding	- && P36941.1 RecName: Full=Tumor necrosis factor receptor superfamily member 3; AltName: Full=Lymphotoxin-beta receptor; AltName: Full=Tumor necrosis factor C receptor; AltName: Full=Tumor necrosis factor receptor 2-related protein; AltName: Full=Tumor necrosis factor receptor type III; Short=TNF-RIII; Short=TNFR-III; Flags: Precursor && PF00020:TNFR/NGFR cysteine-rich region	-
ENSCAFG00000007277	346.906	513.222	307.456	659.985	707.62	763.511	389.194	710.372	-0.863077	0.000794728	0.0248533	IL1RN	17	37212751	37249329	+	1646	protein_coding	- && Q9BEH0.1 RecName: Full=Interleukin-1 receptor antagonist protein; Short=IL-1RN; Short=IL-1ra; Short=IRAP; AltName: Full=IL1 inhibitor; Flags: Precursor && -	-
ENSCAFG00000028453	175.182	203.267	171.349	374.028	285.613	347.637	183.266	335.759	-0.869985	0.000416084	0.0166066	-	1	102780823	102786780	-	2441	protein_coding	- && O75022.3 RecName: Full=Leukocyte immunoglobulin-like receptor subfamily B member 3; Short=LIR-3; Short=Leukocyte immunoglobulin-like receptor 3; AltName: Full=CD85 antigen-like family member A; AltName: Full=Immunoglobulin-like transcript 5; Short=ILT-5; AltName: Full=Monocyte inhibitory receptor HL9; AltName: CD_antigen=CD85a; Flags: Precursor && PF13927:Immunoglobulin domain|PF13895:Immuno…	-
ENSCAFG00000019305	208.604	226.289	137.322	331.624	353.227	366.08	190.739	350.31	-0.87105	0.00112758	0.0314504	RAP1GAP2	9	46784098	47011298	+	7916	protein_coding	- && Q5SVL6.1 RecName: Full=Rap1 GTPase-activating protein 2; Short=Rap1GAP2; AltName: Full=GTPase-activating Rap/Ran-GAP domain-like protein 4 && PF02145:Rap/ran-GAP	-
ENSCAFG00000002855	250.095	318.939	256.415	533.86	415.013	567.101	275.15	505.325	-0.873782	0.000348128	0.0152417	-	1	105705986	105713751	-	1778	protein_coding	- && Q920G3.1 RecName: Full=Sialic acid-binding Ig-like lectin 5; Short=Siglec-5; AltName: Full=Sialic acid-binding Ig-like lectin F; Short=Siglec-F; Short=mSiglec-F; AltName: CD_antigen=CD170; Flags: Precursor && PF07686:Immunoglobulin V-set domain|PF13895:Immunoglobulin domain	V-set
ENSCAFG00000009320	92.2008	93.211	109.372	190.276	183.025	165.981	98.2611	179.761	-0.874056	0.00126428	0.0337016	ARHGAP24	32	9073260	9579472	+	2740	protein_coding	- && Q8N264.2 RecName: Full=Rho GTPase-activating protein 24; AltName: Full=Filamin-A-associated RhoGAP; Short=FilGAP; AltName: Full=RAC1- and CDC42-specific GTPase-activating protein of 72 kDa; Short=RC-GAP72; AltName: Full=Rho-type GTPase-activating protein 24; AltName: Full=RhoGAP of 73 kDa; AltName: Full=Sarcoma antigen NY-SAR-88; AltName: Full=p73RhoGAP && PF00620:RhoGAP domain|PF00169:PH do…	RhoGAP
novel.95	342.295	514.906	394.953	837.214	641.172	827.137	417.385	768.508	-0.877383	0.000406704	0.016478	-	13	35652451	35680206	+	3107	-	- && A2RT67.2 RecName: Full=DENN domain-containing protein 3 && PF02141:DENN (AEX-3) domain	DENN
ENSCAFG00000001591	152.131	175.753	155.551	328.362	257.634	304.298	161.145	296.765	-0.87775	0.000391846	0.0163666	TREM1	12	9990679	10000236	-	1170	protein_coding	- && Q9NP99.1 RecName: Full=Triggering receptor expressed on myeloid cells 1; Short=TREM-1; AltName: Full=Triggering receptor expressed on monocytes 1; AltName: CD_antigen=CD354; Flags: Precursor && -	-
ENSCAFG00000003162	165.961	202.706	142.183	320.751	327.58	295.999	170.283	314.777	-0.87849	0.000511146	0.0190424	PELI1	10	63729604	63743303	-	1484	protein_coding	- && Q96FA3.2 RecName: Full=E3 ubiquitin-protein ligase pellino homolog 1; Short=Pellino-1; AltName: Full=Pellino-related intracellular-signaling molecule && PF04710:Pellino	-
ENSCAFG00000006200	754.894	1147.73	642.862	1562.44	1495.68	1633.99	848.495	1564.03	-0.879691	0.000592053	0.0207621	PLXNC1	15	34279932	34417720	+	6294	protein_coding	- && O60486.1 RecName: Full=Plexin-C1; AltName: Full=Virus-encoded semaphorin protein receptor; AltName: CD_antigen=CD232; Flags: Precursor && PF01403:Sema domain|PF08337:Plexin cytoplasmic RasGAP domain|PF01437:Plexin repeat|PF01833:IPT/TIG domain	PSI
ENSCAFG00000018388	172.877	181.368	119.093	296.83	233.153	344.871	157.779	291.618	-0.882157	0.001967	0.0444156	SNX18	4	60835783	60945828	-	3536	protein_coding	- && Q91ZR2.1 RecName: Full=Sorting nexin-18; AltName: Full=Sorting nexin-associated Golgi protein 1 && PF10456:WASP-binding domain of Sorting nexin protein|PF00787:PX domain|PF14604:Variant SH3 domain	PX
novel.52	828.655	1135.94	605.189	1501.55	1438.56	1811.96	856.594	1584.02	-0.884775	0.000880825	0.0262937	-	10	23045722	23047330	-	1609	-	- && - && -	-
ENSCAFG00000014388	5707.23	5944.17	4433.19	10165.1	9635.06	9937.64	5361.53	9912.59	-0.886393	1.1e-05	0.00171912	PSAP	4	22572153	22603848	-	1713	protein_coding	- && P07602.2 RecName: Full=Prosaposin; AltName: Full=Proactivator polypeptide; Contains: RecName: Full=Saposin-A; AltName: Full=Protein A; Contains: RecName: Full=Saposin-B-Val; Contains: RecName: Full=Saposin-B; AltName: Full=Cerebroside sulfate activator; Short=CSAct; AltName: Full=Dispersin; AltName: Full=Sphingolipid activator protein 1; Short=SAP-1; AltName: Full=Sulfatide/GM1 activator; Co…	-
ENSCAFG00000016952	405.684	509.291	411.966	777.413	932.613	748.758	442.314	819.595	-0.886603	7.32e-05	0.00547091	C6H16orf54	6	17812667	17853083	-	887	protein_coding	- && Q6UWD8.1 RecName: Full=Transmembrane protein C16orf54 && PF15755:Domain of unknown function (DUF4689)	-
ENSCAFG00000003376	9330.72	12398.2	8219.88	18691.6	14601.2	22194.4	9982.93	18495.7	-0.889519	0.000302003	0.0141597	CSF3R	15	5822025	5831882	+	2761	protein_coding	- && Q99062.1 RecName: Full=Granulocyte colony-stimulating factor receptor; Short=G-CSF receptor; Short=G-CSF-R; AltName: CD_antigen=CD114; Flags: Precursor && PF00041:Fibronectin type III domain|PF06328:Ig-like C2-type domain	fn3
ENSCAFG00000014596	126.776	122.41	155.551	253.339	268.126	226.84	134.912	249.435	-0.890561	0.000534556	0.0192179	UFD1	26	29739153	29763313	+	1091	protein_coding	- && Q92890.3 RecName: Full=Ubiquitin fusion degradation protein 1 homolog; Short=UB fusion protein 1 && PF03152:Ubiquitin fusion degradation protein UFD1	UFD1
ENSCAFG00000014493	223.587	218.428	201.73	388.163	447.654	359.625	214.582	398.481	-0.891332	0.000114646	0.00690166	-	6	9270884	9288871	-	1287	protein_coding	- && Q2YFS3.1 RecName: Full=Paired immunoglobulin-like type 2 receptor alpha; AltName: Full=Cell surface receptor FDF03; AltName: Full=Inhibitory receptor PILR-alpha; Flags: Precursor && -	-
ENSCAFG00000002169	365.346	343.084	377.939	745.881	575.889	697.119	362.123	672.963	-0.895704	4.41e-05	0.00389438	NFIL3	1	95508764	95510152	+	1389	protein_coding	- && Q08D88.1 RecName: Full=Nuclear factor interleukin-3-regulated protein && PF07716:Basic region leucine zipper|PF06529:Vertebrate interleukin-3 regulated transcription factor	Vert_IL3-reg_TF
ENSCAFG00000011584	133.691	125.217	148.259	295.743	259.966	201.943	135.723	252.551	-0.898051	0.000878923	0.0262937	GRAMD1B	5	10814512	10976833	-	4549	protein_coding	- && Q3KR37.1 RecName: Full=GRAM domain-containing protein 1B && PF02893:GRAM domain|PF16016:Domain of unknown function (DUF4782)	GRAM
ENSCAFG00000013904	761.809	1238.7	946.671	1815.78	1916.52	1811.96	982.392	1848.08	-0.909696	0.00010735	0.00680257	BCL6	34	20113322	20124704	-	3331	protein_coding	- && P41182.1 RecName: Full=B-cell lymphoma 6 protein; Short=BCL-6; AltName: Full=B-cell lymphoma 5 protein; Short=BCL-5; AltName: Full=Protein LAZ-3; AltName: Full=Zinc finger and BTB domain-containing protein 27; AltName: Full=Zinc finger protein 51 && PF00651:BTB/POZ domain	BTB
ENSCAFG00000013418	169.419	215.059	215.097	467.535	303.099	357.781	199.858	376.138	-0.910556	0.00062285	0.0212239	NFKBIA	8	14100671	14103433	-	1103	protein_coding	- && Q08353.1 RecName: Full=NF-kappa-B inhibitor alpha; AltName: Full=ECI-6; AltName: Full=I-kappa-B-alpha; Short=IkB-alpha; Short=IkappaBalpha && -	-
ENSCAFG00000000337	93.3533	138.132	153.12	204.411	247.143	275.712	128.202	242.422	-0.91769	0.0016113	0.0394133	PPM1H	10	5818588	6072251	-	3134	protein_coding	- && Q9ULR3.2 RecName: Full=Protein phosphatase 1H && PF00481:Protein phosphatase 2C	PP2C
ENSCAFG00000017793	195.927	233.027	219.958	369.679	514.103	344.871	216.304	409.551	-0.917736	0.000358728	0.0155177	USP32	9	36102641	36308278	+	5187	protein_coding	- && Q8NFA0.1 RecName: Full=Ubiquitin carboxyl-terminal hydrolase 32; AltName: Full=Deubiquitinating enzyme 32; AltName: Full=Renal carcinoma antigen NY-REN-60; AltName: Full=Ubiquitin thioesterase 32; AltName: Full=Ubiquitin-specific-processing protease 32; Flags: Precursor && PF00443:Ubiquitin carboxyl-terminal hydrolase|PF06337:DUSP domain	UCH
ENSCAFG00000014076	547.442	599.133	498.248	1018.79	902.304	1193.22	548.275	1038.1	-0.919914	2.46e-05	0.00264402	CTSH	3	58103291	58113718	+	971	protein_coding	- && O46427.1 RecName: Full=Pro-cathepsin H; Contains: RecName: Full=Cathepsin H mini chain; Contains: RecName: Full=Cathepsin H; Contains: RecName: Full=Cathepsin H heavy chain; Contains: RecName: Full=Cathepsin H light chain; Flags: Precursor && -	-
ENSCAFG00000011994	406.836	597.449	503.109	977.474	816.037	1064.12	502.465	952.544	-0.920533	0.00011014	0.00685224	KREMEN1	26	22407506	22480384	+	5622	protein_coding	- && Q96MU8.3 RecName: Full=Kremen protein 1; AltName: Full=Dickkopf receptor; AltName: Full=Kringle domain-containing transmembrane protein 1; AltName: Full=Kringle-containing protein marking the eye and the nose; Flags: Precursor && PF00431:CUB domain|PF01822:WSC domain|PF00051:Kringle domain	CUB
ENSCAFG00000019016	398.768	535.682	482.45	876.356	846.347	966.377	472.3	896.36	-0.922345	2.48e-05	0.00264402	CPD	9	44388219	44466074	+	4337	protein_coding	- && Q9JHW1.2 RecName: Full=Carboxypeptidase D; AltName: Full=Metallocarboxypeptidase D; AltName: Full=gp180; Flags: Precursor && PF00246:Zinc carboxypeptidase|PF13620:Carboxypeptidase regulatory-like domain	-
ENSCAFG00000011745	5136.74	8433.35	6033.66	13012.7	10582.8	13590.1	6534.58	12395.2	-0.923337	0.000144317	0.00827417	SORL1	5	12431377	12650784	-	7302	protein_coding	- && Q92673.2 RecName: Full=Sortilin-related receptor; AltName: Full=Low-density lipoprotein receptor relative with 11 ligand-binding repeats; Short=LDLR relative with 11 ligand-binding repeats; Short=LR11; AltName: Full=SorLA-1; AltName: Full=Sorting protein-related receptor containing LDLR class A repeats; Short=SorLA; Flags: Precursor && PF15901:Sortilin, neurotensin receptor 3, C-terminal|PF0…	Ldl_recept_a
ENSCAFG00000019727	177.487	317.254	194.438	466.448	509.44	343.027	229.726	439.638	-0.927999	0.00192107	0.0443571	H6PD	5	62548221	62608964	+	4506	protein_coding	- && O95479.2 RecName: Full=GDH/6PGL endoplasmic bifunctional protein; Includes: RecName: Full=Glucose 1-dehydrogenase; AltName: Full=Hexose-6-phosphate dehydrogenase; Includes: RecName: Full=6-phosphogluconolactonase; Short=6PGL; Flags: Precursor && PF01182:Glucosamine-6-phosphate isomerases/6-phosphogluconolactonase|PF02781:Glucose-6-phosphate dehydrogenase, C-terminal domain|PF00479:Glucose-6-…	G6PD_C
ENSCAFG00000006176	167.114	176.315	183.501	325.1	275.121	402.964	175.643	334.395	-0.93043	0.000263237	0.012835	RAB11FIP1	16	27503113	27531935	+	4661	protein_coding	- && Q6WKZ4.3 RecName: Full=Rab11 family-interacting protein 1; Short=Rab11-FIP1; AltName: Full=Rab-coupling protein && PF00168:C2 domain	C2
ENSCAFG00000031326	761.809	837.214	837.3	1646.16	1486.35	1513.19	812.108	1548.57	-0.930818	1.25e-06	0.000375541	CEBPB	24	36661616	36662656	+	1041	protein_coding	- && P17676.2 RecName: Full=CCAAT/enhancer-binding protein beta; Short=C/EBP beta; AltName: Full=Liver activator protein; Short=LAP; AltName: Full=Liver-enriched inhibitory protein; Short=LIP; AltName: Full=Nuclear factor NF-IL6; AltName: Full=Transcription factor 5; Short=TCF-5 && PF07716:Basic region leucine zipper	bZIP_2
ENSCAFG00000049181	1441.79	2030.99	1787.62	3015.06	3419.19	3603.63	1753.47	3345.96	-0.931501	1.52e-05	0.00203443	-	11	73719773	73722777	-	1182	protein_coding	- && Q9H1U4.3 RecName: Full=Multiple epidermal growth factor-like domains protein 9; Short=Multiple EGF-like domains protein 9; AltName: Full=Epidermal growth factor-like protein 5; Short=EGF-like protein 5; Flags: Precursor && PF00053:Laminin EGF domain	Laminin_EGF
ENSCAFG00000005212	441.411	466.616	396.168	739.358	772.903	977.442	434.732	829.901	-0.931883	2.99e-05	0.00299805	FOSL2	17	22341322	22361772	+	2038	protein_coding	- && P15408.1 RecName: Full=Fos-related antigen 2; Short=FRA-2 && PF00170:bZIP transcription factor	bZIP_1
ENSCAFG00000016720	88.7433	136.447	130.031	222.895	195.849	261.881	118.407	226.875	-0.93378	0.00123729	0.0333515	STARD8	X	53128095	53210852	+	5434	protein_coding	- && Q92502.2 RecName: Full=StAR-related lipid transfer protein 8; AltName: Full=Deleted in liver cancer 3 protein; Short=DLC-3; AltName: Full=START domain-containing protein 8; Short=StARD8; AltName: Full=START-GAP3 && -	-
ENSCAFG00000007731	349.211	368.352	464.221	683.906	782.23	790.253	393.928	752.129	-0.934809	2.96e-05	0.00299805	ATP1B3	23	37684506	37726746	+	1001	protein_coding	- && Q9GLC3.1 RecName: Full=Sodium/potassium-transporting ATPase subunit beta-3; AltName: Full=Sodium/potassium-dependent ATPase subunit beta-3; Short=ATPB-3; AltName: CD_antigen=CD298 && PF00287:Sodium / potassium ATPase beta chain	-
ENSCAFG00000007235	463.309	752.426	618.557	1196.02	1282.34	1042.91	611.431	1173.76	-0.938154	0.000123121	0.00735065	HIPK3	18	34308584	34397511	-	4103	protein_coding	- && Q9H422.1 RecName: Full=Homeodomain-interacting protein kinase 3; AltName: Full=Androgen receptor-interacting nuclear protein kinase; Short=ANPK; AltName: Full=Fas-interacting serine/threonine-protein kinase; Short=FIST; AltName: Full=Homolog of protein kinase YAK1 && PF00069:Protein kinase domain	Pkinase
ENSCAFG00000024148	184.402	225.166	162.842	436.004	324.083	343.949	190.803	368.012	-0.941649	0.000276381	0.0133105	HEXIM1	9	18386209	18386898	-	690	protein_coding	- && Q8R409.1 RecName: Full=Protein HEXIM1; AltName: Full=Cardiac lineage protein 1 && PF15313:Hexamethylene bis-acetamide-inducible protein	-
ENSCAFG00000005497	126.776	117.918	127.6	260.95	261.132	192.722	124.098	238.268	-0.941863	0.000409431	0.016478	ZEB2	19	46423998	46542122	-	4623	protein_coding	- && O60315.1 RecName: Full=Zinc finger E-box-binding homeobox 2; AltName: Full=Smad-interacting protein 1; Short=SMADIP1; AltName: Full=Zinc finger homeobox protein 1b && PF05605:Drought induced 19 protein (Di19), zinc-binding	-
ENSCAFG00000008901	688.048	616.54	442.347	979.649	1429.23	953.467	582.312	1120.78	-0.943433	0.000357546	0.0155177	BPI	24	26767746	26800762	+	2229	protein_coding	- && P17453.2 RecName: Full=Bactericidal permeability-increasing protein; Short=BPI; Flags: Precursor && PF01273:LBP / BPI / CETP family, N-terminal domain|PF02886:LBP / BPI / CETP family, C-terminal domain	-
ENSCAFG00000016428	134.844	181.93	202.945	329.449	366.051	307.986	173.239	334.495	-0.947462	0.000255258	0.01263	ARG2	8	41588150	41619402	+	1632	protein_coding	- && P78540.1 RecName: Full=Arginase-2, mitochondrial; AltName: Full=Kidney-type arginase; AltName: Full=Non-hepatic arginase; AltName: Full=Type II arginase; Flags: Precursor && PF00491:Arginase family	-
ENSCAFG00000015246	177.487	256.611	222.389	493.63	456.981	319.974	218.829	423.528	-0.947525	0.000519291	0.0190424	PLD1	34	35921058	36121631	-	5662	protein_coding	- && Q13393.1 RecName: Full=Phospholipase D1; Short=PLD 1; Short=hPLD1; AltName: Full=Choline phosphatase 1; AltName: Full=Phosphatidylcholine-hydrolyzing phospholipase D1 && -	-
ENSCAFG00000016286	227.044	138.693	207.806	341.409	446.489	314.441	191.181	367.446	-0.948946	0.000851998	0.0258606	DNAJB1	20	48121379	48130060	+	1459	protein_coding	- && Q3MI00.3 RecName: Full=DnaJ homolog subfamily B member 1 && PF01556:DnaJ C terminal domain	DnaJ_C
ENSCAFG00000030799	116.404	102.195	138.537	246.815	207.506	232.373	119.045	228.898	-0.950987	0.000368773	0.0157634	ZNF250	13	38131000	38145563	-	2161	protein_coding	- && P15622.3 RecName: Full=Zinc finger protein 250; AltName: Full=Zinc finger protein 647 && PF01352:KRAB box	KRAB
novel.442	116.404	144.87	93.5734	234.855	224.993	233.295	118.282	231.048	-0.955448	0.000527637	0.0192179	-	6	25948928	25956029	-	7102	-	- && Q3MIP1.1 RecName: Full=Inositol 1,4,5-trisphosphate receptor-interacting protein-like 2; Flags: Precursor && -	-
ENSCAFG00000016813	214.367	385.759	257.631	491.455	453.483	724.783	285.919	556.574	-0.956365	0.00144978	0.0370078	ERGIC1	4	39418518	39540379	-	2339	protein_coding	- && Q969X5.1 RecName: Full=Endoplasmic reticulum-Golgi intermediate compartment protein 1; AltName: Full=ER-Golgi intermediate compartment 32 kDa protein; Short=ERGIC-32 && PF07970:Endoplasmic reticulum vesicle transporter|PF13850:Endoplasmic Reticulum-Golgi Intermediate Compartment (ERGIC)	-
ENSCAFG00000010874	436.801	405.973	295.303	851.349	834.689	532.983	379.359	739.673	-0.961324	0.000407835	0.016478	SULF2	24	34732037	34828569	-	3893	protein_coding	- && Q8IWU5.1 RecName: Full=Extracellular sulfatase Sulf-2; Short=hSulf-2; Flags: Precursor && PF12548:Sulfatase protein|PF00884:Sulfatase	Sulfatase
ENSCAFG00000018718	67.9981	107.249	77.7753	179.403	134.063	183.501	84.3407	165.656	-0.962262	0.0022529	0.0484375	PPP4R1	7	75525249	75583553	-	3870	protein_coding	- && Q8TF05.1 RecName: Full=Serine/threonine-protein phosphatase 4 regulatory subunit 1 && -	-
ENSCAFG00000005365	709.946	989.384	974.622	1653.77	1854.74	1705.91	891.317	1738.14	-0.962538	1.07e-05	0.00171912	DGAT2	21	22834518	22851260	-	1425	protein_coding	- && Q9DCV3.1 RecName: Full=Diacylglycerol O-acyltransferase 2; AltName: Full=Acyl-CoA retinol O-fatty-acyltransferase; Short=ARAT; Short=Retinol O-fatty-acyltransferase; AltName: Full=Diglyceride acyltransferase 2 && PF03982:Diacylglycerol acyltransferase	-
ENSCAFG00000018209	150.979	279.071	173.779	413.17	408.018	364.236	201.276	395.141	-0.96347	0.000810071	0.0250165	EPN2	5	40872006	40919416	-	3815	protein_coding	- && O95208.3 RecName: Full=Epsin-2; AltName: Full=EPS-15-interacting protein 2 && PF01417:ENTH domain	-
ENSCAFG00000014612	349.211	782.748	541.997	1388.47	903.469	986.663	557.985	1092.87	-0.966854	0.00189948	0.0441216	-	37	24862946	24865030	-	2001	protein_coding	- && O97571.1 RecName: Full=C-X-C chemokine receptor type 2; Short=CXC-R2; Short=CXCR-2; AltName: Full=GRO/MGSA receptor; AltName: Full=High affinity interleukin-8 receptor B; Short=IL-8R B; AltName: CD_antigen=CD182 && PF00001:7 transmembrane receptor (rhodopsin family)	7tm_1
ENSCAFG00000012013	533.612	326.238	297.734	742.62	916.293	618.739	385.861	759.217	-0.977557	0.000650234	0.0216248	ANPEP	3	52764418	52779746	-	3725	protein_coding	- && P79171.3 RecName: Full=Aminopeptidase N; Short=AP-N; Short=fAPN; AltName: Full=Alanyl aminopeptidase; AltName: Full=Aminopeptidase M; Short=AP-M; AltName: Full=Microsomal aminopeptidase; AltName: CD_antigen=CD13 && PF01433:Peptidase family M1|PF11838:ERAP1-like C-terminal domain	-
ENSCAFG00000041931	753.742	907.403	608.835	1372.16	1440.89	1669.03	756.66	1494.03	-0.979514	2.02e-05	0.0023906	-	11	73717864	73718568	-	489	lncRNA	- && - && -	-
ENSCAFG00000009978	293.89	329.046	202.945	497.979	567.728	574.478	275.294	546.728	-0.985082	0.000110501	0.00685224	ETS2	31	33839010	33860330	+	2482	protein_coding	- && P15036.1 RecName: Full=Protein C-ets-2 && -	-
ENSCAFG00000008410	122.166	182.491	144.613	303.354	277.453	314.441	149.757	298.416	-0.986776	0.000172481	0.00951149	RASA1	3	21054930	21176757	-	3668	protein_coding	- && P20936.1 RecName: Full=Ras GTPase-activating protein 1; Short=GAP; Short=GTPase-activating protein; Short=RasGAP; AltName: Full=Ras p21 protein activator; AltName: Full=p120GAP && PF00018:SH3 domain|PF00017:SH2 domain|PF00616:GTPase-activator protein for Ras-like GTPase|PF00169:PH domain|PF00168:C2 domain	SH2
ENSCAFG00000008118	152.131	257.172	257.631	464.273	349.73	510.852	222.311	441.618	-0.988004	0.000616289	0.0212239	ARRDC3	3	17691961	17703308	+	1777	protein_coding	- && Q96B67.1 RecName: Full=Arrestin domain-containing protein 3; AltName: Full=TBP-2-like inducible membrane protein; Short=TLIMP && PF02752:Arrestin (or S-antigen), C-terminal domain|PF00339:Arrestin (or S-antigen), N-terminal domain	-
ENSCAFG00000012215	84.1332	58.3972	88.7125	167.443	130.566	156.76	77.081	151.589	-0.990186	0.00150879	0.0378052	AP1S2	X	12076724	12103654	-	1089	protein_coding	- && P56377.1 RecName: Full=AP-1 complex subunit sigma-2; AltName: Full=Adaptor protein complex AP-1 subunit sigma-1B; AltName: Full=Adaptor-related protein complex 1 subunit sigma-1B; AltName: Full=Clathrin assembly protein complex 1 sigma-1B small chain; AltName: Full=Golgi adaptor HA1/AP1 adaptin sigma-1B subunit; AltName: Full=Sigma 1B subunit of AP-1 clathrin; AltName: Full=Sigma-adaptin 1B;…	-
ENSCAFG00000031195	81.8282	98.8261	72.9144	156.57	130.566	218.541	84.5229	168.559	-0.990235	0.0019219	0.0443571	TMEM189	24	36611449	36633686	-	981	protein_coding	- && A6QLM0.1 RecName: Full=Transmembrane protein 189 && PF10520:B domain of TMEM189, localisation domain	-
ENSCAFG00000010354	126.776	130.832	91.1429	223.982	231.988	240.672	116.25	232.214	-0.991715	0.000241035	0.0120919	NT5C2	28	15526790	15621235	-	1825	protein_coding	- && O46411.1 RecName: Full=Cytosolic purine 5'-nucleotidase; AltName: Full=Cytosolic 5'-nucleotidase II; AltName: Full=Cytosolic IMP/GMP-specific 5'-nucleotidase && PF05761:5' nucleotidase family	-
ENSCAFG00000010670	115.251	111.741	86.282	214.196	183.025	227.762	104.425	208.328	-0.993204	0.000317511	0.0145171	ZNF496	8	171476	196647	-	2197	protein_coding	- && Q96IT1.1 RecName: Full=Zinc finger protein 496; AltName: Full=Zinc finger protein with KRAB and SCAN domains 17 && PF01352:KRAB box|PF02023:SCAN domain	SCAN
ENSCAFG00000007027	1194	1761.46	1459.5	3259.7	3018.17	2544.12	1471.66	2940.66	-0.997572	1.18e-05	0.00177077	FFAR2	1	117198289	117199284	-	996	protein_coding	- && O15552.1 RecName: Full=Free fatty acid receptor 2; AltName: Full=G-protein coupled receptor 43 && -	-
ENSCAFG00000011583	602.763	893.927	494.602	1552.65	962.923	1480.92	663.764	1332.16	-1.00262	0.000513703	0.0190424	ABHD2	3	52151535	52249612	+	1822	protein_coding	- && Q4R2Y9.1 RecName: Full=Monoacylglycerol lipase ABHD2; AltName: Full=2-arachidonoylglycerol hydrolase; AltName: Full=Abhydrolase domain-containing protein 2 && PF00561:alpha/beta hydrolase fold	Abhydrolase_1
ENSCAFG00000013490	235.112	420.011	207.806	627.367	503.611	608.596	287.643	579.858	-1.0043	0.000836227	0.025489	NIBAN1	7	18024578	18235236	-	3709	protein_coding	- && Q9BZQ8.1 RecName: Full=Protein Niban; AltName: Full=Cell growth-inhibiting gene 39 protein; AltName: Full=Protein FAM129A && -	-
novel.458	197.079	229.097	275.859	538.209	449.986	426.939	234.012	471.711	-1.01212	3.57e-05	0.00343483	-	7	6547593	6551709	-	1445	-	- && - && -	-
ENSCAFG00000011101	175.182	198.214	207.806	467.535	306.597	398.354	193.734	390.828	-1.0125	8.51e-05	0.00591479	GPR137B	4	3825602	3864780	-	1865	protein_coding	- && O60478.1 RecName: Full=Integral membrane protein GPR137B; AltName: Full=Transmembrane 7 superfamily member 1 protein && -	-
ENSCAFG00000012844	109.488	112.302	92.3582	184.839	219.164	233.295	104.716	212.433	-1.01684	0.000164645	0.00922013	IL10RA	5	15677547	15682163	-	1350	protein_coding	- && Q13651.2 RecName: Full=Interleukin-10 receptor subunit alpha; Short=IL-10 receptor subunit alpha; Short=IL-10R subunit alpha; Short=IL-10RA; AltName: Full=CDw210a; AltName: Full=Interleukin-10 receptor subunit 1; Short=IL-10R subunit 1; Short=IL-10R1; AltName: CD_antigen=CD210; Flags: Precursor && -	-
ENSCAFG00000019943	766.419	1109.55	815.426	1869.05	1494.51	2106.11	897.131	1823.23	-1.0215	2.37e-05	0.00264402	CRISPLD2	5	67645179	67692122	-	2061	protein_coding	- && Q9H0B8.1 RecName: Full=Cysteine-rich secretory protein LCCL domain-containing 2; AltName: Full=Cysteine-rich secretory protein 11; Short=CRISP-11; AltName: Full=LCCL domain-containing cysteine-rich secretory protein 2; Flags: Precursor && PF03815:LCCL domain|PF00188:Cysteine-rich secretory protein family	LCCL
ENSCAFG00000041196	102.573	265.034	229.68	409.909	401.024	406.653	199.096	405.862	-1.02188	0.00204304	0.0451343	-	7	18021124	18024340	+	1949	lncRNA	- && - && -	-
ENSCAFG00000011972	198.232	207.198	182.286	427.305	420.842	350.404	195.905	399.517	-1.02495	1.12e-05	0.00171912	PDZD8	28	27772651	27853769	-	4427	protein_coding	- && Q8NEN9.1 RecName: Full=PDZ domain-containing protein 8; AltName: Full=Sarcoma antigen NY-SAR-84/NY-SAR-104 && PF00130:Phorbol esters/diacylglycerol binding domain (C1 domain)|PF00595:PDZ domain (Also known as DHR or GLGF)	PDZ
ENSCAFG00000015215	74.9132	155.539	103.295	287.045	206.341	192.722	111.249	228.703	-1.02663	0.00225167	0.0484375	F5	7	28999512	29069296	+	6733	protein_coding	- && Q28107.1 RecName: Full=Coagulation factor V; AltName: Full=Activated protein C cofactor; Contains: RecName: Full=Coagulation factor V heavy chain; Contains: RecName: Full=Coagulation factor V light chain; Flags: Precursor && PF07732:Multicopper oxidase|PF00754:F5/8 type C domain	F5_F8_type_C
ENSCAFG00000001228	152.131	215.621	142.183	335.973	322.917	387.288	169.978	348.726	-1.02819	0.000113861	0.00690166	DENND3	13	35685829	35694800	+	843	protein_coding	- && A2RUS2.2 RecName: Full=DENN domain-containing protein 3 && -	-
ENSCAFG00000013817	848.247	1134.82	981.913	2533.39	1895.54	1666.26	988.325	2031.73	-1.03848	1.49e-05	0.00203443	SRGN	4	20230743	20244474	+	735	protein_coding	- && P10124.3 RecName: Full=Serglycin; AltName: Full=Hematopoietic proteoglycan core protein; AltName: Full=Platelet proteoglycan core protein; Short=P.PG; AltName: Full=Secretory granule proteoglycan core protein; Flags: Precursor && PF04360:Serglycin	-
ENSCAFG00000011041	144.064	240.889	93.5734	281.608	343.901	367.002	159.509	330.837	-1.04122	0.00233407	0.0497192	CSF2RA	X	832046	853876	+	1929	protein_coding	- && P15509.1 RecName: Full=Granulocyte-macrophage colony-stimulating factor receptor subunit alpha; Short=GM-CSF-R-alpha; Short=GMCSFR-alpha; Short=GMR-alpha; AltName: Full=CDw116; AltName: CD_antigen=CD116; Flags: Precursor && PF09240:Interleukin-6 receptor alpha chain, binding	-
ENSCAFG00000015148	51.863	52.7821	40.1029	102.205	92.0956	106.043	48.2493	100.115	-1.04615	0.00169821	0.040881	TAPT1	3	64124045	64188071	+	2725	protein_coding	- && Q4VBD2.2 RecName: Full=Transmembrane anterior posterior transformation protein 1 && PF05346:Eukaryotic membrane protein family	-
ENSCAFG00000028603	69.1506	65.6969	68.0534	135.911	163.207	122.641	67.6336	140.587	-1.05566	0.00043627	0.0169103	-	1	105722367	105784372	-	1583	protein_coding	- && P20138.2 RecName: Full=Myeloid cell surface antigen CD33; AltName: Full=Sialic acid-binding Ig-like lectin 3; Short=Siglec-3; AltName: Full=gp67; AltName: CD_antigen=CD33; Flags: Precursor && -	-
ENSCAFG00000019730	44.9479	41.5519	44.9639	97.8562	80.4379	94.0558	43.8212	90.7833	-1.05603	0.00187204	0.0436247	SLC25A33	5	62790157	62825388	+	1193	protein_coding	- && Q9BSK2.1 RecName: Full=Solute carrier family 25 member 33; AltName: Full=Bone marrow stromal cell mitochondrial carrier protein; Short=BMSC-MCP; Short=HuBMSC-MCP; AltName: Full=Protein PNC1 && PF00153:Mitochondrial carrier protein	Mito_carr
ENSCAFG00000019990	224.739	159.469	132.461	384.901	328.746	361.469	172.223	358.372	-1.05896	0.000102083	0.00658437	IER5L	9	54510047	54511276	+	1230	protein_coding	- && Q99J55.1 RecName: Full=Immediate early response gene 5-like protein && PF05760:Immediate early response protein (IER)	-
ENSCAFG00000008611	288.128	432.926	312.316	755.667	606.199	830.826	344.457	730.897	-1.08119	2.2e-05	0.00252401	SCARB2	32	790379	865502	-	1988	protein_coding	- && Q14108.2 RecName: Full=Lysosome membrane protein 2; AltName: Full=85 kDa lysosomal membrane sialoglycoprotein; Short=LGP85; AltName: Full=CD36 antigen-like 2; AltName: Full=Lysosome membrane protein II; Short=LIMP II; AltName: Full=Scavenger receptor class B member 2; AltName: CD_antigen=CD36 && PF01130:CD36 family	-
ENSCAFG00000012619	59.9305	91.5264	85.0667	198.974	192.352	115.264	78.8412	168.863	-1.08985	0.00123145	0.0333515	MGST1	27	30370594	30391778	-	987	protein_coding	- && P79382.3 RecName: Full=Microsomal glutathione S-transferase 1; Short=Microsomal GST-1; AltName: Full=Microsomal GST-I && PF01124:MAPEG family	-
ENSCAFG00000018727	93.3533	134.201	66.8382	219.633	178.362	236.061	98.1309	211.352	-1.09285	0.000746841	0.0237673	RAB31	7	75678908	75817426	+	1308	protein_coding	- && Q921E2.1 RecName: Full=Ras-related protein Rab-31 && PF00071:Ras family	Ras
ENSCAFG00000006266	97.9634	154.416	83.8515	278.346	178.362	268.336	112.077	241.681	-1.09665	0.000825005	0.0252535	ARHGAP26	2	37626698	38040079	+	3663	protein_coding	- && Q9UNA1.1 RecName: Full=Rho GTPase-activating protein 26; AltName: Full=GTPase regulator associated with focal adhesion kinase; AltName: Full=Oligophrenin-1-like protein; AltName: Full=Rho-type GTPase-activating protein 26 && PF00169:PH domain|PF00620:RhoGAP domain|PF14604:Variant SH3 domain|PF16746:BAR domain of APPL family	RhoGAP
ENSCAFG00000000842	364.193	361.052	311.101	874.182	678.476	674.988	345.449	742.549	-1.10264	1.12e-06	0.000350579	-	1	54770718	54822084	-	2763	protein_coding	- && O00584.2 RecName: Full=Ribonuclease T2; AltName: Full=Ribonuclease 6; Flags: Precursor && -	-
ENSCAFG00000006948	712.251	916.387	804.488	1757.06	1267.19	2209.39	811.042	1744.55	-1.10442	1.51e-05	0.00203443	ALOX5	28	2170920	2219609	-	2534	protein_coding	- && P09917.2 RecName: Full=Arachidonate 5-lipoxygenase; Short=5-LO; Short=5-lipoxygenase && PF01477:PLAT/LH2 domain|PF00305:Lipoxygenase	Lipoxygenase
ENSCAFG00000000312	137.149	173.507	109.372	328.362	257.634	325.507	140.009	303.834	-1.10904	6.47e-05	0.0050246	PHACTR2	1	35088248	35342584	+	2332	protein_coding	- && P62025.1 RecName: Full=Phosphatase and actin regulator 2 && -	-
ENSCAFG00000003992	386.091	763.656	680.534	1250.38	1777.79	928.57	610.094	1318.92	-1.11032	0.000446502	0.0171571	NAMPT	18	13993022	14208657	+	2737	protein_coding	- && Q52I78.2 RecName: Full=Nicotinamide phosphoribosyltransferase; Short=NAmPRTase; Short=Nampt; AltName: Full=Pre-B-cell colony-enhancing factor 1 homolog; Short=PBEF; AltName: Full=Visfatin && PF04095:Nicotinate phosphoribosyltransferase (NAPRTase) family	-
ENSCAFG00000008745	125.624	139.255	81.421	216.371	236.651	299.687	115.433	250.903	-1.1124	0.00021639	0.0110865	MAPKAPK5	26	9319180	9419236	+	3057	protein_coding	- && Q2XQV4.1 RecName: Full=Aldehyde dehydrogenase, mitochondrial; AltName: Full=ALDH class 2; AltName: Full=ALDH-E2; Flags: Precursor && PF00171:Aldehyde dehydrogenase family|PF00069:Protein kinase domain	Aldedh
ENSCAFG00000035325	92.2008	93.211	49.8248	193.538	162.042	160.448	78.4122	172.009	-1.12269	0.00059196	0.0207621	-	11	3361215	3373469	-	1582	lncRNA	- && - && -	-
ENSCAFG00000024001	71.4556	163.961	111.802	307.703	287.944	167.825	115.74	254.491	-1.12465	0.00195236	0.0444156	FAM217B	24	44549945	44556196	+	3127	protein_coding	- && O95685.1 RecName: Full=Protein phosphatase 1 regulatory subunit 3D; AltName: Full=Protein phosphatase 1 regulatory subunit 6; Short=PP1 subunit R6; AltName: Full=Protein phosphatase 1-binding subunit R6 && PF15344:FAM217 family	-
ENSCAFG00000009720	79.5232	69.6275	60.762	148.959	178.362	131.862	69.9709	153.061	-1.12704	0.000199195	0.0105808	CYFIP1	3	32097037	32187781	-	3842	protein_coding	- && Q7TMB8.1 RecName: Full=Cytoplasmic FMR1-interacting protein 1; AltName: Full=Specifically Rac1-associated protein 1; Short=Sra-1 && PF05994:Cytoplasmic Fragile-X interacting family|PF07159:Protein of unknown function (DUF1394)	-
ENSCAFG00000003247	34.5753	55.0282	34.0267	94.5943	87.4325	93.1336	41.2101	91.7201	-1.13033	0.00204177	0.0451343	MTF1	15	4680372	4717561	+	2622	protein_coding	- && Q14872.2 RecName: Full=Metal regulatory transcription factor 1; AltName: Full=MRE-binding transcription factor; AltName: Full=Transcription factor MTF-1 && -	-
ENSCAFG00000018363	87.5908	108.372	86.282	228.331	178.362	214.853	94.0815	207.182	-1.13112	4.86e-05	0.00404486	LONRF3	X	91106496	91141790	+	2517	protein_coding	- && Q8HXH0.1 RecName: Full=LON peptidase N-terminal domain and RING finger protein 3 && PF13920:Zinc finger, C3HC4 type (RING finger)|PF15227:zinc finger of C3HC4-type, RING|PF02190:ATP-dependent protease La (LON) substrate-binding domain|PF13414:TPR repeat	-
ENSCAFG00000029125	100.268	193.722	125.17	304.441	271.624	349.482	139.72	308.516	-1.13168	0.000206946	0.0106972	SIRPB2	24	19556759	19568942	+	1020	protein_coding	- && Q5JXA9.1 RecName: Full=Signal-regulatory protein beta-2; Short=SIRP-beta-2; AltName: Full=Protein tyrosine phosphatase non-receptor type substrate 1-like 3; AltName: Full=Protein tyrosine phosphatase non-receptor type substrate protein; Flags: Precursor && PF07686:Immunoglobulin V-set domain	V-set
ENSCAFG00000030509	352.668	446.402	348.774	956.816	965.255	605.83	382.615	842.634	-1.13568	1.34e-05	0.0018957	-	1	102955537	102960403	+	2041	protein_coding	- && Q8MJZ2.1 RecName: Full=Leukocyte immunoglobulin-like receptor subfamily A member 6; Short=Leukocyte immunoglobulin-like receptor E; Flags: Precursor && PF13895:Immunoglobulin domain|PF13927:Immunoglobulin domain	-
novel.103	89.8958	107.81	86.282	279.434	172.533	175.202	94.6627	209.056	-1.1362	0.000240147	0.0120919	-	13	38147717	38148995	-	696	-	- && - && -	-
ENSCAFG00000007127	69.1506	105.003	86.282	192.45	191.186	193.644	86.8118	192.427	-1.13701	7.44e-05	0.00547091	LMO2	18	33876774	33885902	+	467	protein_coding	- && P25791.1 RecName: Full=Rhombotin-2; AltName: Full=Cysteine-rich protein TTG-2; AltName: Full=LIM domain only protein 2; Short=LMO-2; AltName: Full=T-cell translocation protein 2 && PF00412:LIM domain	LIM
ENSCAFG00000030025	762.962	1051.71	415.612	2195.24	1290.5	1462.47	743.428	1649.41	-1.14749	0.000595408	0.0207789	FGL2	18	17331780	17335401	-	1506	protein_coding	- && Q14314.1 RecName: Full=Fibroleukin; AltName: Full=Fibrinogen-like protein 2; AltName: Full=pT49; Flags: Precursor && PF00147:Fibrinogen beta and gamma chains, C-terminal globular domain	Fibrinogen_C
ENSCAFG00000007357	189.012	315.008	210.236	540.384	598.038	465.668	238.085	534.697	-1.15922	1.87e-05	0.00233489	ACVR1B	27	2994857	3042396	-	3749	protein_coding	- && P36896.1 RecName: Full=Activin receptor type-1B; AltName: Full=Activin receptor type IB; Short=ACTR-IB; AltName: Full=Activin receptor-like kinase 4; Short=ALK-4; AltName: Full=Serine/threonine-protein kinase receptor R2; Short=SKR2; Flags: Precursor && PF08515:Transforming growth factor beta type I GS-motif|PF00069:Protein kinase domain|PF01064:Activin types I and II receptor domain	Pkinase
ENSCAFG00000006140	58.778	133.64	83.8515	198.974	266.961	160.448	92.0898	208.794	-1.16455	0.00123668	0.0333515	RNF24	24	17405328	17454790	+	1090	protein_coding	- && Q9Y225.1 RecName: Full=RING finger protein 24 && -	-
ENSCAFG00000008557	117.556	135.886	97.2191	266.386	313.591	211.164	116.887	263.714	-1.16488	4e-05	0.0037495	APP	31	21351207	21614337	-	3515	protein_coding	- && P79307.2 RecName: Full=Amyloid beta A4 protein; AltName: Full=ABPP; Short=APP; AltName: Full=Alzheimer disease amyloid A4 protein homolog; AltName: Full=Amyloid precursor protein; AltName: Full=Beta-amyloid precursor protein; Contains: RecName: Full=N-APP; Contains: RecName: Full=Soluble APP-alpha; Short=S-APP-alpha; Contains: RecName: Full=Soluble APP-beta; Short=S-APP-beta; Contains: RecNa…	Kunitz_BPTI
ENSCAFG00000032206	92.2008	165.085	160.412	268.561	315.923	357.781	139.232	314.088	-1.16881	8.52e-05	0.00591479	OGFRL1	12	33678411	33690598	+	1435	protein_coding	- && Q8VE52.2 RecName: Full=Opioid growth factor receptor-like protein 1 && PF04664:Opioid growth factor receptor (OGFr) conserved region	-
ENSCAFG00000014615	455.241	860.236	727.928	1677.69	1278.85	1672.72	681.135	1543.08	-1.17798	1.56e-05	0.00204329	CXCR2	37	24843171	24844247	+	1077	protein_coding	- && O97571.1 RecName: Full=C-X-C chemokine receptor type 2; Short=CXC-R2; Short=CXCR-2; AltName: Full=GRO/MGSA receptor; AltName: Full=High affinity interleukin-8 receptor B; Short=IL-8R B; AltName: CD_antigen=CD182 && PF00001:7 transmembrane receptor (rhodopsin family)	7tm_1
ENSCAFG00000019363	141.759	150.485	59.5467	285.957	324.083	194.566	117.264	268.202	-1.18417	0.00124904	0.0334187	ATP6V0C	6	38520765	38525062	-	189	protein_coding	- && Q03105.1 RecName: Full=V-type proton ATPase 16 kDa proteolipid subunit; Short=V-ATPase 16 kDa proteolipid subunit; AltName: Full=15 kDa mediatophore protein; AltName: Full=Vacuolar proton pump 16 kDa proteolipid subunit && -	-
ENSCAFG00000004170	531.307	690.66	426.549	1366.72	958.26	1430.2	549.505	1251.73	-1.18517	7.29e-06	0.00135104	DHX34	1	108521685	108634105	-	4093	protein_coding	- && Q14147.2 RecName: Full=Probable ATP-dependent RNA helicase DHX34; AltName: Full=DEAH box protein 34 && PF04408:Helicase associated domain (HA2)|PF07717:Oligonucleotide/oligosaccharide-binding (OB)-fold|PF00271:Helicase conserved C-terminal domain	DUF1605
ENSCAFG00000024949	29.9653	72.9966	68.0534	150.046	121.24	126.33	57.0051	132.539	-1.20466	0.00138375	0.0360875	KBTBD7	22	9388832	9390871	+	2040	protein_coding	- && Q8WVZ9.1 RecName: Full=Kelch repeat and BTB domain-containing protein 7 && PF07707:BTB And C-terminal Kelch|PF01344:Kelch motif|PF00651:BTB/POZ domain	BTB
ENSCAFG00000014345	1698.8	1263.4	583.315	3915.33	1529.49	2778.33	1181.84	2741.05	-1.21348	0.00171576	0.0409354	FN1	37	22420428	22523123	-	9355	protein_coding	- && P07589.4 RecName: Full=Fibronectin; Short=FN; Contains: RecName: Full=Anastellin; Flags: Precursor && PF00039:Fibronectin type I domain|PF00040:Fibronectin type II domain|PF00041:Fibronectin type III domain	fn3
ENSCAFG00000010362	61.083	46.044	61.9772	185.927	131.732	73.7692	56.3681	130.476	-1.21705	0.00198081	0.0444156	-	22	2153236	2155915	+	1748	protein_coding	- && O00746.1 RecName: Full=Nucleoside diphosphate kinase, mitochondrial; Short=NDK; Short=NDP kinase, mitochondrial; AltName: Full=Nucleoside diphosphate kinase D; Short=NDPKD; AltName: Full=nm23-H4; Flags: Precursor && PF00334:Nucleoside diphosphate kinase	NDK
ENSCAFG00000029755	55.3205	106.687	47.3943	176.141	169.036	151.227	69.8007	165.468	-1.22119	0.000720937	0.0232502	PYURF	32	11808967	11812640	-	1504	protein_coding	- && Q2T9V7.1 RecName: Full=Protein preY, mitochondrial; Flags: Precursor && PF03966:Trm112p-like protein	-
ENSCAFG00000016556	321.55	452.579	313.532	1041.62	712.284	813.306	362.554	855.738	-1.23476	1.62e-06	0.000443511	AQP9	30	23225331	23269076	+	1066	protein_coding	- && O43315.2 RecName: Full=Aquaporin-9; Short=AQP-9; AltName: Full=Aquaglyceroporin-9; AltName: Full=Small solute channel 1 && PF00230:Major intrinsic protein	-
ENSCAFG00000006065	67.9981	64.5739	66.8382	191.363	171.368	107.887	66.47	156.873	-1.23794	0.000161149	0.00909482	PRNP	24	16846207	16859815	-	1405	protein_coding	- && B0FYL5.1 RecName: Full=Major prion protein; Short=PrP; AltName: CD_antigen=CD230; Flags: Precursor && -	-
ENSCAFG00000000210	72.6081	177.999	110.587	291.394	273.955	295.077	120.398	286.809	-1.23839	0.0002062	0.0106972	FEM1C	11	5180798	5271891	-	2977	protein_coding	- && A7MB89.1 RecName: Full=Protein fem-1 homolog C; Short=FEM1c; AltName: Full=FEM1-gamma && PF13637:Ankyrin repeats (many copies)|PF12796:Ankyrin repeats (3 copies)	-
ENSCAFG00000032122	240.875	165.085	349.989	755.667	690.134	346.715	251.983	597.505	-1.24976	0.000388193	0.0163666	-	10	49680971	49681126	-	156	protein_coding	- && P62893.2 RecName: Full=60S ribosomal protein L39 >P62891.2 RecName: Full=60S ribosomal protein L39 >P62892.2 RecName: Full=60S ribosomal protein L39 >Q3T051.3 RecName: Full=60S ribosomal protein L39 && -	-
ENSCAFG00000029568	457.546	430.68	713.345	1576.57	1671.71	571.711	533.857	1273.33	-1.25488	0.00065598	0.0216248	-	21	28181549	28182932	+	537	protein_coding	- && P60526.1 RecName: Full=Hemoglobin subunit beta; AltName: Full=Beta-globin; AltName: Full=Hemoglobin beta chain >P60524.1 RecName: Full=Hemoglobin subunit beta; AltName: Full=Beta-globin; AltName: Full=Hemoglobin beta chain >P60525.1 RecName: Full=Hemoglobin subunit beta; AltName: Full=Beta-globin; AltName: Full=Hemoglobin beta chain && PF00042:Globin	-
ENSCAFG00000012888	138.301	93.7725	82.6363	217.458	332.244	201.943	104.903	250.548	-1.25758	9.5e-05	0.00629537	RSRP1	2	74545264	74549832	+	1481	protein_coding	- && Q9BUV0.2 RecName: Full=Arginine/serine-rich protein 1 && PF17069:Arginine/Serine-Rich protein 1	-
ENSCAFG00000003890	99.1159	179.684	92.3582	344.671	303.099	254.504	123.719	300.758	-1.26645	7.9e-05	0.00565303	DENND11	16	7531078	7554543	+	2382	protein_coding	- && A4D1U4.1 RecName: Full=Protein LCHN && PF09804:Uncharacterized conserved protein (DUF2347)	-
ENSCAFG00000003880	91.0483	121.848	85.0667	240.291	283.281	202.865	99.321	242.146	-1.27308	1.05e-05	0.00171698	PPP1R15A	1	107486438	107489222	-	2375	protein_coding	- && Q2KI51.2 RecName: Full=Protein phosphatase 1 regulatory subunit 15A; AltName: Full=Growth arrest and DNA damage-inducible protein GADD34 && PF10488:Phosphatase-1 catalytic subunit binding region	-
ENSCAFG00000018063	84.1332	174.63	166.488	330.536	472.136	230.529	141.75	344.4	-1.27473	0.000333578	0.0148751	ACSL4	X	82866823	82916789	-	3017	protein_coding	- && O60488.2 RecName: Full=Long-chain-fatty-acid--CoA ligase 4; AltName: Full=Long-chain acyl-CoA synthetase 4; Short=LACS 4 && PF00501:AMP-binding enzyme	AMP-binding
ENSCAFG00000003518	200.537	271.772	165.273	511.027	417.345	622.428	212.527	516.933	-1.27605	4.76e-06	0.000955446	TLR4	11	71356390	71367165	+	3092	protein_coding	- && P58727.1 RecName: Full=Toll-like receptor 4; AltName: CD_antigen=CD284; Flags: Precursor && PF01582:TIR domain|PF13855:Leucine rich repeat	TIR
ENSCAFG00000008531	72.6081	81.9807	41.3181	169.617	164.373	150.305	65.3023	161.432	-1.28975	0.000104958	0.0067099	P2RY13	23	45900483	45902030	-	1026	protein_coding	- && Q9BPV8.3 RecName: Full=P2Y purinoceptor 13; Short=P2Y13; AltName: Full=G-protein coupled receptor 86; AltName: Full=G-protein coupled receptor 94 && PF00001:7 transmembrane receptor (rhodopsin family)	7tm_1
ENSCAFG00000010736	72.6081	107.81	116.663	248.99	215.667	267.413	99.0271	244.023	-1.29858	6.44e-06	0.00122374	KCNJ2	9	16468938	16475722	+	1622	protein_coding	- && Q9MYY9.1 RecName: Full=Inward rectifier potassium channel 2; AltName: Full=Cardiac inward rectifier potassium channel; AltName: Full=Inward rectifier K(+) channel Kir2.1; Short=IRK-1; AltName: Full=Potassium channel, inwardly rectifying subfamily J member 2 && PF01007:Inward rectifier potassium channel|PF08466:Inward rectifier potassium channel N-terminal	-
ENSCAFG00000013986	58.778	41.5519	35.2419	117.427	117.742	98.6663	45.1906	111.279	-1.30318	0.000173997	0.0095224	-	3	57481002	57512674	+	615	protein_coding	- && P49914.2 RecName: Full=5-formyltetrahydrofolate cyclo-ligase; AltName: Full=5,10-methenyl-tetrahydrofolate synthetase; Short=MTHFS; Short=Methenyl-THF synthetase && PF01812:5-formyltetrahydrofolate cyclo-ligase family	-
ENSCAFG00000005852	284.67	249.873	187.147	552.344	566.563	665.767	240.563	594.891	-1.30503	1.29e-07	5.17e-05	-	2	35791440	35792559	-	1119	pseudogene	- && Q95122.2 RecName: Full=Monocyte differentiation antigen CD14; AltName: Full=Myeloid cell-specific leucine-rich glycoprotein; AltName: CD_antigen=CD14; Flags: Precursor && -	-
ENSCAFG00000009817	56.473	97.1416	87.4972	228.331	206.341	165.981	80.3706	200.218	-1.30596	3.22e-05	0.00314409	KCNJ15	31	33384630	33386885	+	1242	protein_coding	- && Q99712.2 RecName: Full=ATP-sensitive inward rectifier potassium channel 15; AltName: Full=Inward rectifier K(+) channel Kir1.3; AltName: Full=Inward rectifier K(+) channel Kir4.2; AltName: Full=Potassium channel, inwardly rectifying subfamily J member 15 && PF01007:Inward rectifier potassium channel	-
ENSCAFG00000005768	66.8456	69.066	100.865	256.601	216.833	112.498	78.9255	195.31	-1.31078	0.000342386	0.0150817	-	21	25917483	25950967	-	2417	protein_coding	- && P14207.4 RecName: Full=Folate receptor beta; Short=FR-beta; AltName: Full=Folate receptor 2; AltName: Full=Folate receptor, fetal/placental; AltName: Full=Placental folate-binding protein; Short=FBP; Flags: Precursor && PF03024:Folate receptor family	-
ENSCAFG00000018571	434.496	553.089	373.078	1241.69	1200.74	953.467	453.555	1131.96	-1.31561	4.59e-08	2.78e-05	ADGRE1	20	53404457	53465243	-	3763	protein_coding	- && Q14246.3 RecName: Full=Adhesion G protein-coupled receptor E1; AltName: Full=EGF-like module receptor 1; AltName: Full=EGF-like module-containing mucin-like hormone receptor-like 1; AltName: Full=EMR1 hormone receptor; Flags: Precursor && PF01825:GPCR proteolysis site, GPS, motif|PF00002:7 transmembrane receptor (Secretin family)|PF07645:Calcium-binding EGF domain	7tm_2
ENSCAFG00000011630	413.751	573.304	438.701	1384.12	1235.71	959	475.252	1192.94	-1.32445	5.65e-08	2.92e-05	-	7	6484421	6533841	+	3337	protein_coding	- && P17927.3 RecName: Full=Complement receptor type 1; AltName: Full=C3b/C4b receptor; AltName: CD_antigen=CD35; Flags: Precursor && PF00084:Sushi repeat (SCR repeat)	Sushi
ENSCAFG00000011196	109.488	443.033	155.551	618.668	667.984	505.319	236.024	597.324	-1.33078	0.00151242	0.0378052	NID1	4	3935223	4017300	+	4928	protein_coding	- && P14543.3 RecName: Full=Nidogen-1; Short=NID-1; AltName: Full=Entactin; Flags: Precursor && PF14670:Coagulation Factor Xa inhibitory site|PF00086:Thyroglobulin type-1 repeat|PF12947:EGF domain|PF00058:Low-density lipoprotein receptor repeat class B|PF07474:G2F domain|PF06119:Nidogen-like	-
ENSCAFG00000011751	39.1853	37.0598	25.52	81.5468	121.24	56.249	33.9217	86.3452	-1.33626	0.00146271	0.0372065	CD86	33	25256267	25318087	+	1923	protein_coding	- && P42071.1 RecName: Full=T-lymphocyte activation antigen CD86; AltName: Full=Activation B7-2 antigen; AltName: CD_antigen=CD86; Flags: Precursor && PF07686:Immunoglobulin V-set domain	V-set
ENSCAFG00000000426	1580.09	1553.14	1159.34	4203.47	3999.75	2646.47	1430.86	3616.56	-1.33712	9.13e-08	4.4e-05	LYZ	10	11346435	11351040	+	913	protein_coding	- && P81709.1 RecName: Full=Lysozyme C, spleen isozyme; AltName: Full=1,4-beta-N-acetylmuramidase C && PF00062:C-type lysozyme/alpha-lactalbumin family	-
ENSCAFG00000003063	96.8108	75.8041	47.3943	167.443	217.998	172.436	73.3364	185.959	-1.33824	5.29e-05	0.00429243	SLC46A2	11	67297597	67305893	-	2280	protein_coding	- && Q866G7.1 RecName: Full=Thymic stromal cotransporter homolog; AltName: Full=CE11; AltName: Full=Solute carrier family 46 member 2 && PF07690:Major Facilitator Superfamily	MFS_1
ENSCAFG00000009133	104.878	107.249	165.273	351.195	275.121	323.662	125.8	316.659	-1.33917	2.15e-06	0.000539404	GPAT3	32	7353965	7414493	+	1955	protein_coding	- && Q53EU6.2 RecName: Full=Glycerol-3-phosphate acyltransferase 3; Short=GPAT-3; AltName: Full=1-acyl-sn-glycerol-3-phosphate O-acyltransferase 10; Short=AGPAT 10; AltName: Full=1-acyl-sn-glycerol-3-phosphate O-acyltransferase 9; Short=1-AGP acyltransferase 9; Short=1-AGPAT 9; AltName: Full=Acyl-CoA:glycerol-3-phosphate acyltransferase 3; Short=hGPAT3; AltName: Full=Lung cancer metastasis-associ…	Acyltransferase
ENSCAFG00000000088	17.2877	36.4983	24.3048	72.8485	53.6253	75.6134	26.0302	67.3624	-1.34303	0.0021728	0.0472781	SUOX	10	327671	331825	+	2696	protein_coding	- && P51687.2 RecName: Full=Sulfite oxidase, mitochondrial; Flags: Precursor && -	-
ENSCAFG00000017049	96.8108	134.763	75.3448	305.529	301.934	194.566	102.306	267.343	-1.37186	1.96e-05	0.00236891	PANK3	4	43137709	43186022	+	1259	protein_coding	- && Q08DA5.1 RecName: Full=Pantothenate kinase 3; AltName: Full=Pantothenic acid kinase 3 && PF03630:Fumble	Fumble
ENSCAFG00000029897	141.759	172.384	109.372	377.29	321.752	409.419	141.171	369.487	-1.37961	3.08e-07	0.000111417	-	31	38203732	38249207	+	5880	protein_coding	- && O94759.2 RecName: Full=Transient receptor potential cation channel subfamily M member 2; AltName: Full=Estrogen-responsive element-associated gene 1 protein; AltName: Full=Long transient receptor potential channel 2; Short=LTrpC-2; Short=LTrpC2; AltName: Full=Transient receptor potential channel 7; Short=TrpC7; AltName: Full=Transient receptor potential melastatin 2 && PF00520:Ion transport …	Ion_trans
ENSCAFG00000014029	157.894	225.728	93.5734	432.742	462.809	355.936	159.065	417.163	-1.37977	2.07e-05	0.00240647	IL1RAP	34	22546899	22623544	+	2725	protein_coding	- && Q9NPH3.2 RecName: Full=Interleukin-1 receptor accessory protein; Short=IL-1 receptor accessory protein; Short=IL-1RAcP; AltName: Full=Interleukin-1 receptor 3; Short=IL-1R-3; Short=IL-1R3; Flags: Precursor && PF01582:TIR domain	TIR
ENSCAFG00000029826	293.89	312.201	279.505	924.197	589.878	794.863	295.199	769.646	-1.38146	1.59e-08	2.3e-05	DUSP1	4	39588339	39590514	+	1162	protein_coding	- && P28562.3 RecName: Full=Dual specificity protein phosphatase 1; AltName: Full=Dual specificity protein phosphatase hVH1; AltName: Full=Mitogen-activated protein kinase phosphatase 1; Short=MAP kinase phosphatase 1; Short=MKP-1; AltName: Full=Protein-tyrosine phosphatase CL100 && PF00782:Dual specificity phosphatase, catalytic domain	DSPc
ENSCAFG00000013089	1286.2	1506.54	1079.13	4288.27	2593.83	3273.51	1290.62	3385.2	-1.39032	3.07e-08	2.77e-05	PLBD1	27	32030824	32081918	+	2525	protein_coding	- && Q6P4A8.2 RecName: Full=Phospholipase B-like 1; AltName: Full=LAMA-like protein 1; AltName: Full=Lamina ancestor homolog 1; AltName: Full=Phospholipase B domain-containing protein 1; Contains: RecName: Full=Phospholipase B-like 1 chain A; Contains: RecName: Full=Phospholipase B-like 1 chain B; Contains: RecName: Full=Phospholipase B-like 1 chain C; Flags: Precursor && PF04916:Phospholipase B	-
ENSCAFG00000004857	39.1853	33.6907	74.1296	125.038	128.234	128.174	49.0019	127.149	-1.39672	0.000178293	0.00968411	-	21	20889027	20889924	+	564	pseudogene	- && P84100.1 RecName: Full=60S ribosomal protein L19 >P84098.1 RecName: Full=60S ribosomal protein L19 >P84099.1 RecName: Full=60S ribosomal protein L19 >Q8HXN9.2 RecName: Full=60S ribosomal protein L19 >Q5RB99.1 RecName: Full=60S ribosomal protein L19 >Q3T0W9.1 RecName: Full=60S ribosomal protein L19 >D0VWQ5.1 RecName: Full=60S ribosomal protein L19 && PF01280:Ribosomal protein L19e	-
ENSCAFG00000017438	46.1004	38.1828	34.0267	103.293	122.406	87.6009	39.4366	104.433	-1.40426	6.12e-05	0.00482838	RAB3D	20	49974590	49983062	+	1479	protein_coding	- && P35276.1 RecName: Full=Ras-related protein Rab-3D && PF00071:Ras family	Ras
ENSCAFG00000006577	418.361	355.437	266.137	856.785	788.058	1119.45	346.645	921.43	-1.4101	4.61e-08	2.78e-05	-	20	22888270	22890284	-	1952	protein_coding	- && Q63610.2 RecName: Full=Tropomyosin alpha-3 chain; AltName: Full=Gamma-tropomyosin; AltName: Full=Tropomyosin-3; AltName: Full=Tropomyosin-5 && PF00261:Tropomyosin	-
ENSCAFG00000002134	33.4228	51.0976	40.1029	129.388	124.737	83.9125	41.5411	112.679	-1.42095	9.3e-05	0.00625708	IL18RAP	10	40581096	40605766	-	2299	protein_coding	- && O95256.1 RecName: Full=Interleukin-18 receptor accessory protein; Short=IL-18 receptor accessory protein; Short=IL-18RAcP; AltName: Full=Accessory protein-like; Short=AcPL; AltName: Full=CD218 antigen-like family member B; AltName: Full=CDw218b; AltName: Full=IL-1R accessory protein-like; Short=IL-1RAcPL; AltName: Full=Interleukin-1 receptor 7; Short=IL-1R-7; Short=IL-1R7; AltName: Full=Inte…	TIR
ENSCAFG00000017829	81.8282	124.656	108.156	170.705	439.494	248.049	104.88	286.083	-1.4414	8.19e-05	0.00580211	CA4	9	36327969	36337088	-	1270	protein_coding	- && P22748.2 RecName: Full=Carbonic anhydrase 4; AltName: Full=Carbonate dehydratase IV; AltName: Full=Carbonic anhydrase IV; Short=CA-IV; Flags: Precursor && PF00194:Eukaryotic-type carbonic anhydrase	-
ENSCAFG00000042676	348.058	476.162	340.267	1253.65	1100.48	843.735	388.162	1065.96	-1.45325	8.42e-09	1.52e-05	-	13	62534590	62643441	+	2559	lncRNA	- && - && -	-
ENSCAFG00000043802	34.5753	101.634	34.0267	193.538	121.24	164.137	56.7452	159.638	-1.46425	0.000913132	0.027146	-	1	112462306	112466454	-	2153	protein_coding	- && P31997.2 RecName: Full=Carcinoembryonic antigen-related cell adhesion molecule 8; AltName: Full=CD67 antigen; AltName: Full=Carcinoembryonic antigen CGM6; AltName: Full=Non-specific cross-reacting antigen NCA-95; AltName: CD_antigen=CD66b; Flags: Precursor && -	-
ENSCAFG00000025016	135.996	97.1416	263.707	359.893	328.746	677.755	165.615	455.465	-1.46784	0.000186698	0.00999043	CXCL6	13	62513898	62515218	+	706	protein_coding	- && P80221.2 RecName: Full=C-X-C motif chemokine 6; AltName: Full=Granulocyte chemotactic protein 2; Short=GCP-2; AltName: Full=Small-inducible cytokine B6; Flags: Precursor && PF00048:Small cytokines (intecrine/chemokine), interleukin-8 like	-
ENSCAFG00000045640	13.8301	20.7759	25.52	53.2772	61.7856	51.6385	20.042	55.5671	-1.46857	0.000992599	0.0290305	-	4	51279803	51281260	-	1458	lncRNA	- && - && -	-
ENSCAFG00000035151	57.6255	42.6749	40.1029	140.261	183.025	66.3923	46.8011	129.893	-1.47276	0.000391946	0.0163666	-	28	3625809	3632555	-	1500	lncRNA	- && - && -	-
ENSCAFG00000004859	102.573	116.794	157.981	410.996	538.584	100.511	125.783	350.03	-1.47652	0.00143892	0.0368609	ECHDC3	2	24599709	24619958	-	1118	protein_coding	- && Q9D7J9.1 RecName: Full=Enoyl-CoA hydratase domain-containing protein 3, mitochondrial; Flags: Precursor && PF00378:Enoyl-CoA hydratase/isomerase	ECH
ENSCAFG00000018740	157.894	158.908	147.044	575.177	456.981	260.959	154.615	431.039	-1.47714	2.17e-06	0.000539404	-	11	52047550	52048026	-	477	protein_coding	- && P61270.3 RecName: Full=40S ribosomal protein S11 >P62280.3 RecName: Full=40S ribosomal protein S11 >P62282.3 RecName: Full=40S ribosomal protein S11 >P62281.3 RecName: Full=40S ribosomal protein S11 >Q3T0V4.3 RecName: Full=40S ribosomal protein S11 && PF00366:Ribosomal protein S17|PF16205:Ribosomal_S17 N-terminal	-
ENSCAFG00000006673	233.96	427.311	358.496	1023.14	1099.32	789.331	339.922	970.596	-1.50947	4.24e-08	2.78e-05	PPP1R3B	16	35372859	35381921	+	2137	protein_coding	- && Q86XI6.1 RecName: Full=Protein phosphatase 1 regulatory subunit 3B; AltName: Full=Hepatic glycogen-targeting protein phosphatase 1 regulatory subunit GL; AltName: Full=Protein phosphatase 1 regulatory subunit 4; Short=PP1 subunit R4; AltName: Full=Protein phosphatase 1 subunit GL; Short=PTG && PF03370:Carbohydrate/starch-binding module (family 21)	-
ENSCAFG00000011550	62.2355	70.7505	40.1029	172.879	149.218	179.812	57.6963	167.303	-1.52065	2.46e-06	0.000574374	PFKFB2	7	6196656	6218397	+	2096	protein_coding	- && O60825.2 RecName: Full=6-phosphofructo-2-kinase/fructose-2,6-bisphosphatase 2; Short=6PF-2-K/Fru-2,6-P2ase 2; Short=PFK/FBPase 2; AltName: Full=6PF-2-K/Fru-2,6-P2ase heart-type isozyme; Includes: RecName: Full=6-phosphofructo-2-kinase; Includes: RecName: Full=Fructose-2,6-bisphosphatase && PF00300:Histidine phosphatase superfamily (branch 1)|PF01591:6-phosphofructo-2-kinase	-
ENSCAFG00000008582	709.946	778.256	331.76	2097.38	1773.13	1371.19	606.654	1747.23	-1.52387	1.66e-06	0.000443511	VCAN	3	24119181	24239192	-	10901	protein_coding	- && P81282.2 RecName: Full=Versican core protein; AltName: Full=Chondroitin sulfate proteoglycan core protein 2; Short=Chondroitin sulfate proteoglycan 2; AltName: Full=Glial hyaluronate-binding protein; Short=GHAP; AltName: Full=Large fibroblast proteoglycan; AltName: Full=PG-M; Flags: Precursor && PF07686:Immunoglobulin V-set domain|PF00084:Sushi repeat (SCR repeat)|PF00059:Lectin C-type domai…	Xlink
ENSCAFG00000029603	44.9479	55.0282	32.8115	118.515	138.726	134.629	44.2625	130.623	-1.5413	4.95e-06	0.000967235	FOXN2	10	50259940	50288901	+	2319	protein_coding	- && P32314.3 RecName: Full=Forkhead box protein N2; AltName: Full=Human T-cell leukemia virus enhancer factor && PF00250:Forkhead domain	Fork_head
novel.94	149.826	115.671	126.385	406.647	187.688	609.518	130.628	401.284	-1.62303	1.72e-05	0.00222286	-	13	28330234	28336915	+	3442	-	- && - && -	-
ENSCAFG00000003029	14.9826	48.29	10.9372	89.1578	60.6199	89.4452	24.7366	79.741	-1.63781	0.00221718	0.0480988	CXCL8	13	62434422	62438354	+	2049	protein_coding	- && P41324.1 RecName: Full=Interleukin-8; Short=IL-8; AltName: Full=C-X-C motif chemokine 8; AltName: Full=Chemokine (C-X-C motif) ligand 8; Flags: Precursor && PF00048:Small cytokines (intecrine/chemokine), interleukin-8 like	-
ENSCAFG00000023335	56.473	85.3498	148.259	377.29	469.804	67.3144	96.694	304.803	-1.65749	0.00196203	0.0444156	MMP8	5	29035820	29046808	+	2958	protein_coding	- && P22894.1 RecName: Full=Neutrophil collagenase; AltName: Full=Matrix metalloproteinase-8; Short=MMP-8; AltName: Full=PMNL collagenase; Short=PMNL-CL; Flags: Precursor && PF01471:Putative peptidoglycan binding domain|PF00045:Hemopexin|PF00413:Matrixin	Hemopexin
ENSCAFG00000009510	17.2877	20.2144	18.2286	73.9358	37.3045	67.3144	18.5769	59.5182	-1.67432	0.000319529	0.0145175	EXD1	30	8268985	8304709	-	3251	protein_coding	- && Q8CDF7.1 RecName: Full=piRNA biogenesis protein EXD1; AltName: Full=Exonuclease 3'-5' domain-containing protein 1; AltName: Full=Exonuclease 3'-5' domain-like-containing protein 1; AltName: Full=Inactive exonuclease EXD1; Short=mExd1 && PF01612:3'-5' exonuclease	3_5_exonuc
ENSCAFG00000014146	51.863	49.9746	15.7981	83.7214	90.9298	209.32	39.2119	127.99	-1.69613	0.000566505	0.0200609	ZNF385B	36	22918832	23203215	-	1839	protein_coding	- && Q8BXJ8.1 RecName: Full=Zinc finger protein 385B; AltName: Full=Zinc finger protein 533 && PF12874:Zinc-finger of C2H2 type	-
ENSCAFG00000024473	70.3031	53.9051	23.0895	165.268	134.063	183.501	49.0993	160.944	-1.70626	1.29e-05	0.00186007	MEFV	6	37970608	37983737	+	3052	protein_coding	- && O15553.1 RecName: Full=Pyrin; AltName: Full=Marenostrin && PF02758:PAAD/DAPIN/Pyrin domain|PF13765:SPRY-associated domain|PF00622:SPRY domain|PF00643:B-box zinc finger	PAAD_DAPIN
ENSCAFG00000017040	17.2877	28.0756	25.52	61.9756	104.919	71.925	23.6278	79.6065	-1.73422	4.15e-05	0.0037495	FOS	8	48331026	48333467	+	1287	protein_coding	- && O77628.2 RecName: Full=Proto-oncogene c-Fos; AltName: Full=Cellular oncogene fos && -	-
ENSCAFG00000005609	107.183	177.999	48.6096	483.844	413.847	224.074	111.264	373.922	-1.73525	4.14e-05	0.0037495	XDH	17	24901447	24971935	-	5734	protein_coding	- && P47989.4 RecName: Full=Xanthine dehydrogenase/oxidase; Includes: RecName: Full=Xanthine dehydrogenase; Short=XD; Includes: RecName: Full=Xanthine oxidase; Short=XO; AltName: Full=Xanthine oxidoreductase; Short=XOR && PF00941:FAD binding domain in molybdopterin dehydrogenase|PF03450:CO dehydrogenase flavoprotein C-terminal domain|PF01799:[2Fe-2S] binding domain|PF01315:Aldehyde oxidase and xa…	-
novel.9	56.473	30.3216	24.3048	131.562	71.1118	165.059	37.0331	122.578	-1.73767	7.51e-05	0.00547091	-	1	108634812	108640918	+	3616	-	- && - && -	-
ENSCAFG00000019574	330.77	194.845	386.446	1086.2	1229.88	771.81	304.02	1029.3	-1.76456	4.43e-09	1.07e-05	ACOT7	5	60153616	60239239	-	1967	protein_coding	- && O00154.3 RecName: Full=Cytosolic acyl coenzyme A thioester hydrolase; AltName: Full=Acyl-CoA thioesterase 7; AltName: Full=Brain acyl-CoA hydrolase; Short=BACH; AltName: Full=CTE-IIa; Short=CTE-II; AltName: Full=Long chain acyl-CoA thioester hydrolase && PF03061:Thioesterase superfamily	4HBT
ENSCAFG00000010877	33.4228	54.4667	44.9639	176.141	159.71	139.239	44.2844	158.364	-1.81952	2.98e-08	2.77e-05	ABCA5	9	15420835	15783045	-	19330	protein_coding	- && Q8N139.2 RecName: Full=ATP-binding cassette sub-family A member 6 && PF12698:ABC-2 family transporter protein|PF00005:ABC transporter	ABC_tran
ENSCAFG00000013968	27.6602	29.7601	3.64572	58.7137	108.416	60.8596	20.3554	75.9965	-1.86873	0.00115674	0.0321395	CD163	27	37669827	37753106	+	6024	protein_coding	- && Q2VLG6.1 RecName: Full=Scavenger receptor cysteine-rich type 1 protein M130; AltName: CD_antigen=CD163; Contains: RecName: Full=Soluble CD163; Short=sCD163; Flags: Precursor && PF00530:Scavenger receptor cysteine-rich domain	SRCR
ENSCAFG00000010213	88.7433	67.3814	9.72191	237.029	101.422	285.856	55.2822	208.102	-1.90671	0.000653764	0.0216248	RIPK4	31	36169530	36196600	-	2232	protein_coding	- && P57078.1 RecName: Full=Receptor-interacting serine/threonine-protein kinase 4; AltName: Full=Ankyrin repeat domain-containing protein 3; AltName: Full=PKC-delta-interacting protein kinase && PF07714:Protein tyrosine kinase|PF12796:Ankyrin repeats (3 copies)|PF13637:Ankyrin repeats (many copies)	Pkinase_Tyr
ENSCAFG00000047530	14.9826	25.268	12.1524	101.118	59.4541	55.3269	17.4677	71.9664	-1.99899	3.07e-05	0.00303893	-	17	24899899	24901164	+	1160	lncRNA	- && - && -	-
novel.232	24.2027	19.0914	29.1657	72.8485	190.02	27.6635	24.1533	96.844	-2.0101	0.000598497	0.0207863	-	22	58879033	58880986	-	1637	-	- && - && -	-
ENSCAFG00000019165	5.76255	12.3533	25.52	66.3247	50.128	113.42	14.5453	76.6243	-2.41988	9.25e-06	0.00155414	GABRQ	X	120607686	120628343	+	5324	protein_coding	- && Q9UN88.2 RecName: Full=Gamma-aminobutyric acid receptor subunit theta; AltName: Full=GABA(A) receptor subunit theta; Flags: Precursor && PF02932:Neurotransmitter-gated ion-channel transmembrane region|PF02931:Neurotransmitter-gated ion-channel ligand binding domain	Neur_chan_LBD
ENSCAFG00000019342	8.06757	17.9684	12.1524	75.0231	128.234	4.61058	12.7294	69.2893	-2.42066	0.00197352	0.0444156	AGRN	5	56239701	56272745	+	6606	protein_coding	- && O00468.5 RecName: Full=Agrin; Contains: RecName: Full=Agrin N-terminal 110 kDa subunit; Contains: RecName: Full=Agrin C-terminal 110 kDa subunit; Contains: RecName: Full=Agrin C-terminal 90 kDa fragment; Short=C90; Contains: RecName: Full=Agrin C-terminal 22 kDa fragment; Short=C22; Flags: Precursor && PF03146:Agrin NtA domain|PF07648:Kazal-type serine protease inhibitor domain|PF00053:Lamin…	Laminin_EGF
ENSCAFG00000008986	14.9826	20.7759	3.64572	117.427	82.7694	31.3519	13.1348	77.1829	-2.50489	4.15e-05	0.0037495	RASAL1	26	10504236	10533071	-	3349	protein_coding	- && O95294.3 RecName: Full=RasGAP-activating-like protein 1; AltName: Full=RAS protein activator like 1; AltName: Full=Ras GTPase-activating-like protein && PF00169:PH domain|PF00616:GTPase-activator protein for Ras-like GTPase|PF00168:C2 domain|PF00779:BTK motif	C2
ENSCAFG00000014262	61.083	39.3058	52.2553	643.676	216.833	77.4577	50.8814	312.655	-2.62453	1.59e-06	0.000443511	-	JH373392.1	26830	56514	-	2636	protein_coding	- && P52624.2 RecName: Full=Uridine phosphorylase 1; Short=UPase 1; Short=UrdPase 1 && -	-
ENSCAFG00000005494	1218.2	698.521	1852.02	12939.8	11295.1	1953.04	1256.25	8729.33	-2.79697	0.000621751	0.0212239	-	23	16294338	16295324	+	935	protein_coding	- && Q53VB8.3 RecName: Full=Ferritin light chain; Short=Ferritin L subunit && PF00210:Ferritin-like domain	Ferritin
ENSCAFG00000004948	33.4228	42.1134	20.6591	400.123	153.881	127.252	32.0651	227.085	-2.80446	1.16e-09	4.2e-06	DLEC1	23	7813546	7889324	+	5503	protein_coding	- && Q9Y238.2 RecName: Full=Deleted in lung and esophageal cancer protein 1; AltName: Full=Deleted in lung cancer protein 1; Short=DLC-1 && -	-
ENSCAFG00000015634	5.76255	12.9148	4.86096	67.412	67.6145	54.4048	7.84609	63.1438	-2.91021	4.27e-08	2.78e-05	SLC2A9	3	69394152	69595802	+	2418	protein_coding	- && Q9NRM0.2 RecName: Full=Solute carrier family 2, facilitated glucose transporter member 9; AltName: Full=Glucose transporter type 9; Short=GLUT-9 && PF00083:Sugar (and other) transporter	Sugar_tr
ENSCAFG00000013729	16.1351	17.9684	36.4572	291.394	251.806	434.316	23.5202	325.839	-3.82479	3.18e-24	2.29e-20	OVGP1	17	63957251	63983421	+	2738	protein_coding	- && Q28990.1 RecName: Full=Oviduct-specific glycoprotein; AltName: Full=Estrogen-dependent oviduct protein; AltName: Full=Oviductal glycoprotein; AltName: Full=Oviductin; AltName: Full=POSP-E3; Flags: Precursor && PF00704:Glycosyl hydrolases family 18	-

## Sheet: Table S4
Supplementary Table S4. Top 20 up-regulated DEGs between the CPP-Se and control group.
Gene ID	Gene symbol	p-adj	log2FC
ENSCAFG00000015949	ALOX15	0.009687	4.55479
ENSCAFG00000016065	-	0.012835	3.82051
ENSCAFG00000012896	CAMP	2.77e-05	3.42963
ENSCAFG00000018164	CCL4	0.000198	2.6526
ENSCAFG00000012443	CMA1	0.002287	2.36332
ENSCAFG00000022721	-	0.000113	2.25393
ENSCAFG00000032182	TMEM240	0.006236	2.22249
novel.445	-	0.002644	2.14968
ENSCAFG00000010030	TMCC2	4.78e-05	2.07502
ENSCAFG00000008706	ADGRG5	0.000754	2.03378
ENSCAFG00000028460	-	0.000955	1.91951
ENSCAFG00000019589	BAIAP3	0.016724	1.84495
ENSCAFG00000001500	OPLAH	4.52e-05	1.84211
ENSCAFG00000018924	TP53I13	0.001554	1.78645
ENSCAFG00000016705	TBX21	0.000558	1.72576
ENSCAFG00000019175	TBXA2R	9.08e-05	1.71434
ENSCAFG00000018379	GZMK	0.02343	1.69369
ENSCAFG00000017369	PCTP	2.8e-05	1.66595
ENSCAFG00000008321	SEMA4F	0.040881	1.66071
ENSCAFG00000013434	FAM43A	0.033357	1.64729

## Sheet: Table S5
Supplementary Table S5. Top 20 down-regulated DEGs between the CPP-Se and control group.
Gene ID	Gene symbol	p-adj	log2FC
ENSCAFG00000013729	OVGP1	0.009687	4.55479
ENSCAFG00000015634	SLC2A9	0.012835	3.82051
ENSCAFG00000004948	DLEC1	2.77e-05	3.42963
ENSCAFG00000005494	-	0.000198	2.6526
ENSCAFG00000014262	-	0.002287	2.36332
ENSCAFG00000008986	RASAL1	0.000113	2.25393
ENSCAFG00000019342	AGRN	0.006236	2.22249
ENSCAFG00000019165	GABRQ	0.002644	2.14968
novel.232	-	4.78e-05	2.07502
ENSCAFG00000047530	-	0.000754	2.03378
ENSCAFG00000010213	RIPK4	0.000955	1.91951
ENSCAFG00000013968	CD163	0.016724	1.84495
ENSCAFG00000010877	ABCA5	4.52e-05	1.84211
ENSCAFG00000019574	ACOT7	0.001554	1.78645
novel.9	-	0.000558	1.72576
ENSCAFG00000005609	XDH	9.08e-05	1.71434
ENSCAFG00000017040	FOS	0.02343	1.69369
ENSCAFG00000024473	MEFV	2.8e-05	1.66595
ENSCAFG00000014146	ZNF385B	0.040881	1.66071
ENSCAFG00000009510	EXD1	0.033357	1.64729

## Sheet: Table S6
Supplementary Table S6. The GO enrichment analysis of DEGs.
Category	GOID	Description	GeneRatio	BgRatio	pvalue	padj	geneID	geneName	Count	Up	Up_Gene_id	Down	Down_Gene_id
BP	GO:0006813	potassium ion transport	3/123	14/4323	0.00650369	0.949269	ENSCAFG00000010736/ENSCAFG00000007731/ENSCAFG00000009817	KCNJ2/ATP1B3/KCNJ15	3	0		3	ENSCAFG00000010736/ENSCAFG00000007731/ENSCAFG00000009817
BP	GO:0030001	metal ion transport	5/123	54/4323	0.0178636	0.949269	ENSCAFG00000010736/ENSCAFG00000007731/ENSCAFG00000009817/ENSCAFG00000001130/ENSCAFG00000031381	KCNJ2/ATP1B3/KCNJ15/ITPR3/SARAF	5	1	ENSCAFG00000001130	4	ENSCAFG00000010736/ENSCAFG00000007731/ENSCAFG00000009817/ENSCAFG00000031381
BP	GO:0006812	cation transport	8/123	123/4323	0.0229689	0.949269	ENSCAFG00000010736/ENSCAFG00000007731/ENSCAFG00000009817/ENSCAFG00000001130/ENSCAFG00000002141/ENSCAFG00000015017/ENSCAFG00000015840/ENSCAFG00000031381	KCNJ2/ATP1B3/KCNJ15/ITPR3/RHAG/ATP6V0A1/ATP13A2/SARAF	8	3	ENSCAFG00000001130/ENSCAFG00000002141/ENSCAFG00000015840	5	ENSCAFG00000010736/ENSCAFG00000007731/ENSCAFG00000009817/ENSCAFG00000015017/ENSCAFG00000031381
BP	GO:0006816	calcium ion transport	2/123	10/4323	0.0311206	0.949269	ENSCAFG00000001130/ENSCAFG00000031381	ITPR3/SARAF	2	1	ENSCAFG00000001130	1	ENSCAFG00000031381
BP	GO:0019318	hexose metabolic process	2/123	12/4323	0.0439872	0.949269	ENSCAFG00000011550/ENSCAFG00000019727	PFKFB2/H6PD	2	0		2	ENSCAFG00000011550/ENSCAFG00000019727
BP	GO:0005996	monosaccharide metabolic process	2/123	13/4323	0.0510363	0.949269	ENSCAFG00000011550/ENSCAFG00000019727	PFKFB2/H6PD	2	0		2	ENSCAFG00000011550/ENSCAFG00000019727
BP	GO:0007186	G-protein-coupled receptor signaling pathway	9/123	170/4323	0.0516339	0.949269	ENSCAFG00000018571/ENSCAFG00000019175/ENSCAFG00000014615/ENSCAFG00000008531/ENSCAFG00000004175/ENSCAFG00000013879/ENSCAFG00000014612/ENSCAFG00000019342/ENSCAFG00000012254	ADGRE1/TBXA2R/CXCR2/P2RY13/C5AR1/CCR9/-/AGRN/LTB4R	9	2	ENSCAFG00000019175/ENSCAFG00000013879	7	ENSCAFG00000018571/ENSCAFG00000014615/ENSCAFG00000008531/ENSCAFG00000004175/ENSCAFG00000014612/ENSCAFG00000019342/ENSCAFG00000012254
BP	GO:0043087	regulation of GTPase activity	2/123	14/4323	0.0584584	0.949269	ENSCAFG00000008986/ENSCAFG00000008410	RASAL1/RASA1	2	0		2	ENSCAFG00000008986/ENSCAFG00000008410
BP	GO:0070838	divalent metal ion transport	2/123	15/4323	0.066227	0.949269	ENSCAFG00000001130/ENSCAFG00000031381	ITPR3/SARAF	2	1	ENSCAFG00000001130	1	ENSCAFG00000031381
BP	GO:0072511	divalent inorganic cation transport	2/123	15/4323	0.066227	0.949269	ENSCAFG00000001130/ENSCAFG00000031381	ITPR3/SARAF	2	1	ENSCAFG00000001130	1	ENSCAFG00000031381
BP	GO:0015672	monovalent inorganic cation transport	4/123	59/4323	0.0858485	0.949269	ENSCAFG00000010736/ENSCAFG00000007731/ENSCAFG00000009817/ENSCAFG00000015017	KCNJ2/ATP1B3/KCNJ15/ATP6V0A1	4	0		4	ENSCAFG00000010736/ENSCAFG00000007731/ENSCAFG00000009817/ENSCAFG00000015017
BP	GO:0009108	coenzyme biosynthetic process	3/123	37/4323	0.0867719	0.949269	ENSCAFG00000017049/ENSCAFG00000003992/ENSCAFG00000019219	PANK3/NAMPT/NADK	3	0		3	ENSCAFG00000017049/ENSCAFG00000003992/ENSCAFG00000019219
BP	GO:0051336	regulation of hydrolase activity	2/123	18/4323	0.0913637	0.949269	ENSCAFG00000008986/ENSCAFG00000008410	RASAL1/RASA1	2	0		2	ENSCAFG00000008986/ENSCAFG00000008410
BP	GO:0006732	coenzyme metabolic process	3/123	41/4323	0.109886	0.949269	ENSCAFG00000017049/ENSCAFG00000003992/ENSCAFG00000019219	PANK3/NAMPT/NADK	3	0		3	ENSCAFG00000017049/ENSCAFG00000003992/ENSCAFG00000019219
BP	GO:0019359	nicotinamide nucleotide biosynthetic process	2/123	21/4323	0.118772	0.949269	ENSCAFG00000003992/ENSCAFG00000019219	NAMPT/NADK	2	0		2	ENSCAFG00000003992/ENSCAFG00000019219
BP	GO:0006811	ion transport	10/123	233/4323	0.124892	0.949269	ENSCAFG00000029897/ENSCAFG00000010736/ENSCAFG00000019165/ENSCAFG00000007731/ENSCAFG00000009817/ENSCAFG00000001130/ENSCAFG00000002141/ENSCAFG00000015017/ENSCAFG00000015840/ENSCAFG00000031381	-/KCNJ2/GABRQ/ATP1B3/KCNJ15/ITPR3/RHAG/ATP6V0A1/ATP13A2/SARAF	10	3	ENSCAFG00000001130/ENSCAFG00000002141/ENSCAFG00000015840	7	ENSCAFG00000029897/ENSCAFG00000010736/ENSCAFG00000019165/ENSCAFG00000007731/ENSCAFG00000009817/ENSCAFG00000015017/ENSCAFG00000031381
BP	GO:0019363	pyridine nucleotide biosynthetic process	2/123	22/4323	0.128316	0.949269	ENSCAFG00000003992/ENSCAFG00000019219	NAMPT/NADK	2	0		2	ENSCAFG00000003992/ENSCAFG00000019219
BP	GO:0072525	pyridine-containing compound biosynthetic process	2/123	22/4323	0.128316	0.949269	ENSCAFG00000003992/ENSCAFG00000019219	NAMPT/NADK	2	0		2	ENSCAFG00000003992/ENSCAFG00000019219
BP	GO:0051188	cofactor biosynthetic process	3/123	44/4323	0.128609	0.949269	ENSCAFG00000017049/ENSCAFG00000003992/ENSCAFG00000019219	PANK3/NAMPT/NADK	3	0		3	ENSCAFG00000017049/ENSCAFG00000003992/ENSCAFG00000019219
BP	GO:0050790	regulation of catalytic activity	2/123	23/4323	0.138034	0.949269	ENSCAFG00000008986/ENSCAFG00000008410	RASAL1/RASA1	2	0		2	ENSCAFG00000008986/ENSCAFG00000008410
BP	GO:0019362	pyridine nucleotide metabolic process	2/123	24/4323	0.147908	0.949269	ENSCAFG00000003992/ENSCAFG00000019219	NAMPT/NADK	2	0		2	ENSCAFG00000003992/ENSCAFG00000019219
BP	GO:0046496	nicotinamide nucleotide metabolic process	2/123	24/4323	0.147908	0.949269	ENSCAFG00000003992/ENSCAFG00000019219	NAMPT/NADK	2	0		2	ENSCAFG00000003992/ENSCAFG00000019219
BP	GO:0072524	pyridine-containing compound metabolic process	2/123	24/4323	0.147908	0.949269	ENSCAFG00000003992/ENSCAFG00000019219	NAMPT/NADK	2	0		2	ENSCAFG00000003992/ENSCAFG00000019219
BP	GO:0065009	regulation of molecular function	2/123	25/4323	0.157921	0.949269	ENSCAFG00000008986/ENSCAFG00000008410	RASAL1/RASA1	2	0		2	ENSCAFG00000008986/ENSCAFG00000008410
BP	GO:0006733	oxidoreduction coenzyme metabolic process	2/123	26/4323	0.168058	0.949269	ENSCAFG00000003992/ENSCAFG00000019219	NAMPT/NADK	2	0		2	ENSCAFG00000003992/ENSCAFG00000019219
BP	GO:0006508	proteolysis	10/123	254/4323	0.184469	0.949269	ENSCAFG00000012443/ENSCAFG00000019016/ENSCAFG00000018363/ENSCAFG00000018557/ENSCAFG00000017793/ENSCAFG00000014596/ENSCAFG00000014098/ENSCAFG00000018379/ENSCAFG00000012695/ENSCAFG00000023335	CMA1/CPD/LONRF3/ADAMTS10/USP32/UFD1/C1RL/GZMK/CAPN10/MMP8	10	4	ENSCAFG00000012443/ENSCAFG00000018557/ENSCAFG00000018379/ENSCAFG00000012695	6	ENSCAFG00000019016/ENSCAFG00000018363/ENSCAFG00000017793/ENSCAFG00000014596/ENSCAFG00000014098/ENSCAFG00000023335
BP	GO:0006955	immune response	3/123	55/4323	0.205193	0.949269	ENSCAFG00000030292/ENSCAFG00000025016/ENSCAFG00000003029	LTB/CXCL6/CXCL8	3	1	ENSCAFG00000030292	2	ENSCAFG00000025016/ENSCAFG00000003029
BP	GO:0005975	carbohydrate metabolic process	5/123	113/4323	0.218069	0.949269	ENSCAFG00000013729/ENSCAFG00000011550/ENSCAFG00000007846/ENSCAFG00000019727/ENSCAFG00000006474	OVGP1/PFKFB2/GBE1/H6PD/PGGHG	5	1	ENSCAFG00000006474	4	ENSCAFG00000013729/ENSCAFG00000011550/ENSCAFG00000007846/ENSCAFG00000019727
BP	GO:0009165	nucleotide biosynthetic process	4/123	85/4323	0.222055	0.949269	ENSCAFG00000017049/ENSCAFG00000003992/ENSCAFG00000019219/ENSCAFG00000010362	PANK3/NAMPT/NADK/-	4	0		4	ENSCAFG00000017049/ENSCAFG00000003992/ENSCAFG00000019219/ENSCAFG00000010362
BP	GO:1901293	nucleoside phosphate biosynthetic process	4/123	85/4323	0.222055	0.949269	ENSCAFG00000017049/ENSCAFG00000003992/ENSCAFG00000019219/ENSCAFG00000010362	PANK3/NAMPT/NADK/-	4	0		4	ENSCAFG00000017049/ENSCAFG00000003992/ENSCAFG00000019219/ENSCAFG00000010362
BP	GO:0002376	immune system process	3/123	59/4323	0.235268	0.949269	ENSCAFG00000030292/ENSCAFG00000025016/ENSCAFG00000003029	LTB/CXCL6/CXCL8	3	1	ENSCAFG00000030292	2	ENSCAFG00000025016/ENSCAFG00000003029
BP	GO:0007155	cell adhesion	3/123	59/4323	0.235268	0.949269	ENSCAFG00000008582/ENSCAFG00000006532/ENSCAFG00000011196	VCAN/DCHS1/NID1	3	1	ENSCAFG00000006532	2	ENSCAFG00000008582/ENSCAFG00000011196
BP	GO:0022610	biological adhesion	3/123	59/4323	0.235268	0.949269	ENSCAFG00000008582/ENSCAFG00000006532/ENSCAFG00000011196	VCAN/DCHS1/NID1	3	1	ENSCAFG00000006532	2	ENSCAFG00000008582/ENSCAFG00000011196
BP	GO:0051186	cofactor metabolic process	3/123	59/4323	0.235268	0.949269	ENSCAFG00000017049/ENSCAFG00000003992/ENSCAFG00000019219	PANK3/NAMPT/NADK	3	0		3	ENSCAFG00000017049/ENSCAFG00000003992/ENSCAFG00000019219
BP	GO:0006183	GTP biosynthetic process	1/123	10/4323	0.250955	0.949269	ENSCAFG00000010362	-	1	0		1	ENSCAFG00000010362
BP	GO:0006213	pyrimidine nucleoside metabolic process	1/123	10/4323	0.250955	0.949269	ENSCAFG00000010362	-	1	0		1	ENSCAFG00000010362
BP	GO:0006228	UTP biosynthetic process	1/123	10/4323	0.250955	0.949269	ENSCAFG00000010362	-	1	0		1	ENSCAFG00000010362
BP	GO:0006241	CTP biosynthetic process	1/123	10/4323	0.250955	0.949269	ENSCAFG00000010362	-	1	0		1	ENSCAFG00000010362
BP	GO:0009148	pyrimidine nucleoside triphosphate biosynthetic process	1/123	10/4323	0.250955	0.949269	ENSCAFG00000010362	-	1	0		1	ENSCAFG00000010362
BP	GO:0009208	pyrimidine ribonucleoside triphosphate metabolic process	1/123	10/4323	0.250955	0.949269	ENSCAFG00000010362	-	1	0		1	ENSCAFG00000010362
BP	GO:0009209	pyrimidine ribonucleoside triphosphate biosynthetic process	1/123	10/4323	0.250955	0.949269	ENSCAFG00000010362	-	1	0		1	ENSCAFG00000010362
BP	GO:0009218	pyrimidine ribonucleotide metabolic process	1/123	10/4323	0.250955	0.949269	ENSCAFG00000010362	-	1	0		1	ENSCAFG00000010362
BP	GO:0009220	pyrimidine ribonucleotide biosynthetic process	1/123	10/4323	0.250955	0.949269	ENSCAFG00000010362	-	1	0		1	ENSCAFG00000010362
BP	GO:0010558	negative regulation of macromolecule biosynthetic process	1/123	10/4323	0.250955	0.949269	ENSCAFG00000024148	HEXIM1	1	0		1	ENSCAFG00000024148
BP	GO:0031327	negative regulation of cellular biosynthetic process	1/123	10/4323	0.250955	0.949269	ENSCAFG00000024148	HEXIM1	1	0		1	ENSCAFG00000024148
BP	GO:0046036	CTP metabolic process	1/123	10/4323	0.250955	0.949269	ENSCAFG00000010362	-	1	0		1	ENSCAFG00000010362
BP	GO:0046051	UTP metabolic process	1/123	10/4323	0.250955	0.949269	ENSCAFG00000010362	-	1	0		1	ENSCAFG00000010362
BP	GO:0046131	pyrimidine ribonucleoside metabolic process	1/123	10/4323	0.250955	0.949269	ENSCAFG00000010362	-	1	0		1	ENSCAFG00000010362
BP	GO:0046132	pyrimidine ribonucleoside biosynthetic process	1/123	10/4323	0.250955	0.949269	ENSCAFG00000010362	-	1	0		1	ENSCAFG00000010362
BP	GO:0046134	pyrimidine nucleoside biosynthetic process	1/123	10/4323	0.250955	0.949269	ENSCAFG00000010362	-	1	0		1	ENSCAFG00000010362
BP	GO:2000113	negative regulation of cellular macromolecule biosynthetic process	1/123	10/4323	0.250955	0.949269	ENSCAFG00000024148	HEXIM1	1	0		1	ENSCAFG00000024148
BP	GO:0006869	lipid transport	1/123	11/4323	0.272317	0.949269	ENSCAFG00000029830	-	1	1	ENSCAFG00000029830	0
BP	GO:0009147	pyrimidine nucleoside triphosphate metabolic process	1/123	11/4323	0.272317	0.949269	ENSCAFG00000010362	-	1	0		1	ENSCAFG00000010362
BP	GO:0009890	negative regulation of biosynthetic process	1/123	11/4323	0.272317	0.949269	ENSCAFG00000024148	HEXIM1	1	0		1	ENSCAFG00000024148
BP	GO:0031324	negative regulation of cellular metabolic process	1/123	11/4323	0.272317	0.949269	ENSCAFG00000024148	HEXIM1	1	0		1	ENSCAFG00000024148
BP	GO:0042451	purine nucleoside biosynthetic process	1/123	11/4323	0.272317	0.949269	ENSCAFG00000010362	-	1	0		1	ENSCAFG00000010362
BP	GO:0046039	GTP metabolic process	1/123	11/4323	0.272317	0.949269	ENSCAFG00000010362	-	1	0		1	ENSCAFG00000010362
BP	GO:0046129	purine ribonucleoside biosynthetic process	1/123	11/4323	0.272317	0.949269	ENSCAFG00000010362	-	1	0		1	ENSCAFG00000010362
BP	GO:0051172	negative regulation of nitrogen compound metabolic process	1/123	11/4323	0.272317	0.949269	ENSCAFG00000024148	HEXIM1	1	0		1	ENSCAFG00000024148
BP	GO:1901070	guanosine-containing compound biosynthetic process	1/123	11/4323	0.272317	0.949269	ENSCAFG00000010362	-	1	0		1	ENSCAFG00000010362
BP	GO:0006470	protein dephosphorylation	3/123	64/4323	0.273851	0.949269	ENSCAFG00000029826/ENSCAFG00000011531/ENSCAFG00000018965	DUSP1/PTPN1/SSH2	3	0		3	ENSCAFG00000029826/ENSCAFG00000011531/ENSCAFG00000018965
BP	GO:0016311	dephosphorylation	3/123	66/4323	0.289485	0.949269	ENSCAFG00000029826/ENSCAFG00000011531/ENSCAFG00000018965	DUSP1/PTPN1/SSH2	3	0		3	ENSCAFG00000029826/ENSCAFG00000011531/ENSCAFG00000018965
BP	GO:0042278	purine nucleoside metabolic process	1/123	12/4323	0.293074	0.949269	ENSCAFG00000010362	-	1	0		1	ENSCAFG00000010362
BP	GO:0046128	purine ribonucleoside metabolic process	1/123	12/4323	0.293074	0.949269	ENSCAFG00000010362	-	1	0		1	ENSCAFG00000010362
BP	GO:1901068	guanosine-containing compound metabolic process	1/123	12/4323	0.293074	0.949269	ENSCAFG00000010362	-	1	0		1	ENSCAFG00000010362
BP	GO:0009163	nucleoside biosynthetic process	1/123	13/4323	0.313243	0.949269	ENSCAFG00000010362	-	1	0		1	ENSCAFG00000010362
BP	GO:0010876	lipid localization	1/123	13/4323	0.313243	0.949269	ENSCAFG00000029830	-	1	1	ENSCAFG00000029830	0
BP	GO:0042455	ribonucleoside biosynthetic process	1/123	13/4323	0.313243	0.949269	ENSCAFG00000010362	-	1	0		1	ENSCAFG00000010362
BP	GO:0072657	protein localization to membrane	1/123	13/4323	0.313243	0.949269	ENSCAFG00000019342	AGRN	1	0		1	ENSCAFG00000019342
BP	GO:1901659	glycosyl compound biosynthetic process	1/123	13/4323	0.313243	0.949269	ENSCAFG00000010362	-	1	0		1	ENSCAFG00000010362
BP	GO:0009117	nucleotide metabolic process	4/123	101/4323	0.323643	0.949269	ENSCAFG00000017049/ENSCAFG00000003992/ENSCAFG00000019219/ENSCAFG00000010362	PANK3/NAMPT/NADK/-	4	0		4	ENSCAFG00000017049/ENSCAFG00000003992/ENSCAFG00000019219/ENSCAFG00000010362
BP	GO:0006221	pyrimidine nucleotide biosynthetic process	1/123	14/4323	0.332842	0.949269	ENSCAFG00000010362	-	1	0		1	ENSCAFG00000010362
BP	GO:0009119	ribonucleoside metabolic process	1/123	14/4323	0.332842	0.949269	ENSCAFG00000010362	-	1	0		1	ENSCAFG00000010362
BP	GO:0010629	negative regulation of gene expression	1/123	14/4323	0.332842	0.949269	ENSCAFG00000024148	HEXIM1	1	0		1	ENSCAFG00000024148
BP	GO:0090407	organophosphate biosynthetic process	4/123	103/4323	0.336703	0.949269	ENSCAFG00000017049/ENSCAFG00000003992/ENSCAFG00000019219/ENSCAFG00000010362	PANK3/NAMPT/NADK/-	4	0		4	ENSCAFG00000017049/ENSCAFG00000003992/ENSCAFG00000019219/ENSCAFG00000010362
BP	GO:0006753	nucleoside phosphate metabolic process	4/123	104/4323	0.343243	0.949269	ENSCAFG00000017049/ENSCAFG00000003992/ENSCAFG00000019219/ENSCAFG00000010362	PANK3/NAMPT/NADK/-	4	0		4	ENSCAFG00000017049/ENSCAFG00000003992/ENSCAFG00000019219/ENSCAFG00000010362
BP	GO:0006220	pyrimidine nucleotide metabolic process	1/123	15/4323	0.351886	0.949269	ENSCAFG00000010362	-	1	0		1	ENSCAFG00000010362
BP	GO:0006879	cellular iron ion homeostasis	1/123	15/4323	0.351886	0.949269	ENSCAFG00000005494	-	1	0		1	ENSCAFG00000005494
BP	GO:0046916	cellular transition metal ion homeostasis	1/123	15/4323	0.351886	0.949269	ENSCAFG00000005494	-	1	0		1	ENSCAFG00000005494
BP	GO:0055072	iron ion homeostasis	1/123	15/4323	0.351886	0.949269	ENSCAFG00000005494	-	1	0		1	ENSCAFG00000005494
BP	GO:0010605	negative regulation of macromolecule metabolic process	1/123	16/4323	0.370391	0.949269	ENSCAFG00000024148	HEXIM1	1	0		1	ENSCAFG00000024148
BP	GO:0042157	lipoprotein metabolic process	1/123	16/4323	0.370391	0.949269	ENSCAFG00000029830	-	1	1	ENSCAFG00000029830	0
BP	GO:0055076	transition metal ion homeostasis	1/123	16/4323	0.370391	0.949269	ENSCAFG00000005494	-	1	0		1	ENSCAFG00000005494
BP	GO:0072528	pyrimidine-containing compound biosynthetic process	1/123	16/4323	0.370391	0.949269	ENSCAFG00000010362	-	1	0		1	ENSCAFG00000010362
BP	GO:0009892	negative regulation of metabolic process	1/123	17/4323	0.388371	0.949269	ENSCAFG00000024148	HEXIM1	1	0		1	ENSCAFG00000024148
BP	GO:0072527	pyrimidine-containing compound metabolic process	1/123	17/4323	0.388371	0.949269	ENSCAFG00000010362	-	1	0		1	ENSCAFG00000010362
BP	GO:0098662	inorganic cation transmembrane transport	2/123	48/4323	0.398774	0.949269	ENSCAFG00000001130/ENSCAFG00000015017	ITPR3/ATP6V0A1	2	1	ENSCAFG00000001130	1	ENSCAFG00000015017
BP	GO:0006873	cellular ion homeostasis	1/123	18/4323	0.405842	0.949269	ENSCAFG00000005494	-	1	0		1	ENSCAFG00000005494
BP	GO:0006875	cellular metal ion homeostasis	1/123	18/4323	0.405842	0.949269	ENSCAFG00000005494	-	1	0		1	ENSCAFG00000005494
BP	GO:0030003	cellular cation homeostasis	1/123	18/4323	0.405842	0.949269	ENSCAFG00000005494	-	1	0		1	ENSCAFG00000005494
BP	GO:0055082	cellular chemical homeostasis	1/123	18/4323	0.405842	0.949269	ENSCAFG00000005494	-	1	0		1	ENSCAFG00000005494
BP	GO:0098660	inorganic ion transmembrane transport	2/123	49/4323	0.408847	0.949269	ENSCAFG00000001130/ENSCAFG00000015017	ITPR3/ATP6V0A1	2	1	ENSCAFG00000001130	1	ENSCAFG00000015017
BP	GO:0055086	nucleobase-containing small molecule metabolic process	4/123	115/4323	0.415069	0.949269	ENSCAFG00000017049/ENSCAFG00000003992/ENSCAFG00000019219/ENSCAFG00000010362	PANK3/NAMPT/NADK/-	4	0		4	ENSCAFG00000017049/ENSCAFG00000003992/ENSCAFG00000019219/ENSCAFG00000010362
BP	GO:0015988	energy coupled proton transmembrane transport, against electrochemical gradient	1/123	19/4323	0.422818	0.949269	ENSCAFG00000015017	ATP6V0A1	1	0		1	ENSCAFG00000015017
BP	GO:0015991	ATP hydrolysis coupled proton transport	1/123	19/4323	0.422818	0.949269	ENSCAFG00000015017	ATP6V0A1	1	0		1	ENSCAFG00000015017
BP	GO:0050801	ion homeostasis	1/123	19/4323	0.422818	0.949269	ENSCAFG00000005494	-	1	0		1	ENSCAFG00000005494
BP	GO:0055065	metal ion homeostasis	1/123	19/4323	0.422818	0.949269	ENSCAFG00000005494	-	1	0		1	ENSCAFG00000005494
BP	GO:0055080	cation homeostasis	1/123	19/4323	0.422818	0.949269	ENSCAFG00000005494	-	1	0		1	ENSCAFG00000005494
BP	GO:0090662	ATP hydrolysis coupled transmembrane transport	1/123	19/4323	0.422818	0.949269	ENSCAFG00000015017	ATP6V0A1	1	0		1	ENSCAFG00000015017
BP	GO:0098771	inorganic ion homeostasis	1/123	19/4323	0.422818	0.949269	ENSCAFG00000005494	-	1	0		1	ENSCAFG00000005494
BP	GO:0099131	ATP hydrolysis coupled ion transmembrane transport	1/123	19/4323	0.422818	0.949269	ENSCAFG00000015017	ATP6V0A1	1	0		1	ENSCAFG00000015017
BP	GO:0099132	ATP hydrolysis coupled cation transmembrane transport	1/123	19/4323	0.422818	0.949269	ENSCAFG00000015017	ATP6V0A1	1	0		1	ENSCAFG00000015017
BP	GO:0098655	cation transmembrane transport	2/123	52/4323	0.438563	0.952559	ENSCAFG00000001130/ENSCAFG00000015017	ITPR3/ATP6V0A1	2	1	ENSCAFG00000001130	1	ENSCAFG00000015017
BP	GO:0048878	chemical homeostasis	1/123	20/4323	0.439313	0.952559	ENSCAFG00000005494	-	1	0		1	ENSCAFG00000005494
BP	GO:0055114	oxidation-reduction process	9/123	290/4323	0.44403	0.952559	ENSCAFG00000006006/ENSCAFG00000006948/ENSCAFG00000005609/ENSCAFG00000015949/ENSCAFG00000008745/ENSCAFG00000013467/ENSCAFG00000020062/ENSCAFG00000018762/ENSCAFG00000019727	FASN/ALOX5/XDH/ALOX15/MAPKAPK5/POR/DPYD/DUS3L/H6PD	9	3	ENSCAFG00000006006/ENSCAFG00000015949/ENSCAFG00000018762	6	ENSCAFG00000006948/ENSCAFG00000005609/ENSCAFG00000008745/ENSCAFG00000013467/ENSCAFG00000020062/ENSCAFG00000019727
BP	GO:0009116	nucleoside metabolic process	1/123	21/4323	0.45534	0.952559	ENSCAFG00000010362	-	1	0		1	ENSCAFG00000010362
BP	GO:1901657	glycosyl compound metabolic process	1/123	21/4323	0.45534	0.952559	ENSCAFG00000010362	-	1	0		1	ENSCAFG00000010362
BP	GO:0044281	small molecule metabolic process	7/123	224/4323	0.455758	0.952559	ENSCAFG00000011550/ENSCAFG00000017049/ENSCAFG00000003992/ENSCAFG00000019219/ENSCAFG00000000454/ENSCAFG00000019727/ENSCAFG00000010362	PFKFB2/PANK3/NAMPT/NADK/VARS2/H6PD/-	7	1	ENSCAFG00000000454	6	ENSCAFG00000011550/ENSCAFG00000017049/ENSCAFG00000003992/ENSCAFG00000019219/ENSCAFG00000019727/ENSCAFG00000010362
BP	GO:0006281	DNA repair	2/123	55/4323	0.467461	0.952559	ENSCAFG00000018001/ENSCAFG00000005752	NEIL1/FAAP100	2	2	ENSCAFG00000018001/ENSCAFG00000005752	0
BP	GO:0006950	response to stress	3/123	90/4323	0.475153	0.952559	ENSCAFG00000012896/ENSCAFG00000018001/ENSCAFG00000005752	CAMP/NEIL1/FAAP100	3	3	ENSCAFG00000012896/ENSCAFG00000018001/ENSCAFG00000005752	0
BP	GO:0007166	cell surface receptor signaling pathway	2/123	56/4323	0.476899	0.952559	ENSCAFG00000031719/ENSCAFG00000003162	CD3D/PELI1	2	1	ENSCAFG00000031719	1	ENSCAFG00000003162
BP	GO:0006357	regulation of transcription by RNA polymerase II	1/123	23/4323	0.486044	0.952559	ENSCAFG00000024148	HEXIM1	1	0		1	ENSCAFG00000024148
BP	GO:0009152	purine ribonucleotide biosynthetic process	2/123	59/4323	0.504601	0.952559	ENSCAFG00000017049/ENSCAFG00000010362	PANK3/-	2	0		2	ENSCAFG00000017049/ENSCAFG00000010362
BP	GO:0009260	ribonucleotide biosynthetic process	2/123	59/4323	0.504601	0.952559	ENSCAFG00000017049/ENSCAFG00000010362	PANK3/-	2	0		2	ENSCAFG00000017049/ENSCAFG00000010362
BP	GO:0046390	ribose phosphate biosynthetic process	2/123	59/4323	0.504601	0.952559	ENSCAFG00000017049/ENSCAFG00000010362	PANK3/-	2	0		2	ENSCAFG00000017049/ENSCAFG00000010362
BP	GO:0006468	protein phosphorylation	11/123	376/4323	0.508639	0.952559	ENSCAFG00000007357/ENSCAFG00000007235/ENSCAFG00000002371/ENSCAFG00000008745/ENSCAFG00000010625/ENSCAFG00000010213/ENSCAFG00000004256/ENSCAFG00000012070/ENSCAFG00000007034/ENSCAFG00000017565/ENSCAFG00000002171	ACVR1B/HIPK3/ZAP70/MAPKAPK5/LCK/RIPK4/PRKD2/FGR/LYN/ITK/SYK	11	4	ENSCAFG00000002371/ENSCAFG00000010625/ENSCAFG00000004256/ENSCAFG00000017565	7	ENSCAFG00000007357/ENSCAFG00000007235/ENSCAFG00000008745/ENSCAFG00000010213/ENSCAFG00000012070/ENSCAFG00000007034/ENSCAFG00000002171
BP	GO:0006974	cellular response to DNA damage stimulus	2/123	60/4323	0.513624	0.952559	ENSCAFG00000018001/ENSCAFG00000005752	NEIL1/FAAP100	2	2	ENSCAFG00000018001/ENSCAFG00000005752	0
BP	GO:0033554	cellular response to stress	2/123	60/4323	0.513624	0.952559	ENSCAFG00000018001/ENSCAFG00000005752	NEIL1/FAAP100	2	2	ENSCAFG00000018001/ENSCAFG00000005752	0
BP	GO:0016310	phosphorylation	12/123	414/4323	0.518733	0.952559	ENSCAFG00000007357/ENSCAFG00000007235/ENSCAFG00000002371/ENSCAFG00000008745/ENSCAFG00000010625/ENSCAFG00000010213/ENSCAFG00000004256/ENSCAFG00000012070/ENSCAFG00000007034/ENSCAFG00000017565/ENSCAFG00000002171/ENSCAFG00000010362	ACVR1B/HIPK3/ZAP70/MAPKAPK5/LCK/RIPK4/PRKD2/FGR/LYN/ITK/SYK/-	12	4	ENSCAFG00000002371/ENSCAFG00000010625/ENSCAFG00000004256/ENSCAFG00000017565	8	ENSCAFG00000007357/ENSCAFG00000007235/ENSCAFG00000008745/ENSCAFG00000010213/ENSCAFG00000012070/ENSCAFG00000007034/ENSCAFG00000002171/ENSCAFG00000010362
BP	GO:0006399	tRNA metabolic process	2/123	61/4323	0.522541	0.952559	ENSCAFG00000018762/ENSCAFG00000000454	DUS3L/VARS2	2	2	ENSCAFG00000018762/ENSCAFG00000000454	0
BP	GO:0008033	tRNA processing	1/123	26/4323	0.528908	0.952559	ENSCAFG00000018762	DUS3L	1	1	ENSCAFG00000018762	0
BP	GO:0009725	response to hormone	1/123	26/4323	0.528908	0.952559	ENSCAFG00000019342	AGRN	1	0		1	ENSCAFG00000019342
BP	GO:0030029	actin filament-based process	1/123	26/4323	0.528908	0.952559	ENSCAFG00000008465	FMNL3	1	1	ENSCAFG00000008465	0
BP	GO:0030036	actin cytoskeleton organization	1/123	26/4323	0.528908	0.952559	ENSCAFG00000008465	FMNL3	1	1	ENSCAFG00000008465	0
BP	GO:0032870	cellular response to hormone stimulus	1/123	26/4323	0.528908	0.952559	ENSCAFG00000019342	AGRN	1	0		1	ENSCAFG00000019342
BP	GO:0006164	purine nucleotide biosynthetic process	2/123	62/4323	0.531348	0.952559	ENSCAFG00000017049/ENSCAFG00000010362	PANK3/-	2	0		2	ENSCAFG00000017049/ENSCAFG00000010362
BP	GO:0072522	purine-containing compound biosynthetic process	2/123	63/4323	0.540046	0.952559	ENSCAFG00000017049/ENSCAFG00000010362	PANK3/-	2	0		2	ENSCAFG00000017049/ENSCAFG00000010362
BP	GO:0006165	nucleoside diphosphate phosphorylation	1/123	27/4323	0.542393	0.952559	ENSCAFG00000010362	-	1	0		1	ENSCAFG00000010362
BP	GO:0046939	nucleotide phosphorylation	1/123	27/4323	0.542393	0.952559	ENSCAFG00000010362	-	1	0		1	ENSCAFG00000010362
BP	GO:0019637	organophosphate metabolic process	4/123	139/4323	0.563433	0.952559	ENSCAFG00000017049/ENSCAFG00000003992/ENSCAFG00000019219/ENSCAFG00000010362	PANK3/NAMPT/NADK/-	4	0		4	ENSCAFG00000017049/ENSCAFG00000003992/ENSCAFG00000019219/ENSCAFG00000010362
BP	GO:0007156	homophilic cell adhesion via plasma membrane adhesion molecules	1/123	29/4323	0.568225	0.952559	ENSCAFG00000006532	DCHS1	1	1	ENSCAFG00000006532	0
BP	GO:0009132	nucleoside diphosphate metabolic process	1/123	29/4323	0.568225	0.952559	ENSCAFG00000010362	-	1	0		1	ENSCAFG00000010362
BP	GO:0098742	cell-cell adhesion via plasma-membrane adhesion molecules	1/123	29/4323	0.568225	0.952559	ENSCAFG00000006532	DCHS1	1	1	ENSCAFG00000006532	0
BP	GO:0098609	cell-cell adhesion	1/123	30/4323	0.580593	0.952559	ENSCAFG00000006532	DCHS1	1	1	ENSCAFG00000006532	0
BP	GO:0009150	purine ribonucleotide metabolic process	2/123	68/4323	0.581859	0.952559	ENSCAFG00000017049/ENSCAFG00000010362	PANK3/-	2	0		2	ENSCAFG00000017049/ENSCAFG00000010362
BP	GO:0009259	ribonucleotide metabolic process	2/123	68/4323	0.581859	0.952559	ENSCAFG00000017049/ENSCAFG00000010362	PANK3/-	2	0		2	ENSCAFG00000017049/ENSCAFG00000010362
BP	GO:0019693	ribose phosphate metabolic process	2/123	70/4323	0.597794	0.952559	ENSCAFG00000017049/ENSCAFG00000010362	PANK3/-	2	0		2	ENSCAFG00000017049/ENSCAFG00000010362
BP	GO:0006511	ubiquitin-dependent protein catabolic process	1/123	32/4323	0.604284	0.952559	ENSCAFG00000014596	UFD1	1	0		1	ENSCAFG00000014596
BP	GO:0009719	response to endogenous stimulus	1/123	32/4323	0.604284	0.952559	ENSCAFG00000019342	AGRN	1	0		1	ENSCAFG00000019342
BP	GO:0019941	modification-dependent protein catabolic process	1/123	32/4323	0.604284	0.952559	ENSCAFG00000014596	UFD1	1	0		1	ENSCAFG00000014596
BP	GO:0043632	modification-dependent macromolecule catabolic process	1/123	32/4323	0.604284	0.952559	ENSCAFG00000014596	UFD1	1	0		1	ENSCAFG00000014596
BP	GO:0071495	cellular response to endogenous stimulus	1/123	32/4323	0.604284	0.952559	ENSCAFG00000019342	AGRN	1	0		1	ENSCAFG00000019342
BP	GO:0006163	purine nucleotide metabolic process	2/123	71/4323	0.60559	0.952559	ENSCAFG00000017049/ENSCAFG00000010362	PANK3/-	2	0		2	ENSCAFG00000017049/ENSCAFG00000010362
BP	GO:0034220	ion transmembrane transport	2/123	72/4323	0.613274	0.952559	ENSCAFG00000001130/ENSCAFG00000015017	ITPR3/ATP6V0A1	2	1	ENSCAFG00000001130	1	ENSCAFG00000015017
BP	GO:0034660	ncRNA metabolic process	2/123	72/4323	0.613274	0.952559	ENSCAFG00000018762/ENSCAFG00000000454	DUS3L/VARS2	2	2	ENSCAFG00000018762/ENSCAFG00000000454	0
BP	GO:0072521	purine-containing compound metabolic process	2/123	72/4323	0.613274	0.952559	ENSCAFG00000017049/ENSCAFG00000010362	PANK3/-	2	0		2	ENSCAFG00000017049/ENSCAFG00000010362
BP	GO:0070887	cellular response to chemical stimulus	1/123	33/4323	0.615627	0.952559	ENSCAFG00000019342	AGRN	1	0		1	ENSCAFG00000019342
BP	GO:0071310	cellular response to organic substance	1/123	33/4323	0.615627	0.952559	ENSCAFG00000019342	AGRN	1	0		1	ENSCAFG00000019342
BP	GO:0006418	tRNA aminoacylation for protein translation	1/123	34/4323	0.626648	0.953486	ENSCAFG00000000454	VARS2	1	1	ENSCAFG00000000454	0
BP	GO:0034404	nucleobase-containing small molecule biosynthetic process	1/123	35/4323	0.637355	0.953486	ENSCAFG00000010362	-	1	0		1	ENSCAFG00000010362
BP	GO:0043038	amino acid activation	1/123	36/4323	0.647757	0.953486	ENSCAFG00000000454	VARS2	1	1	ENSCAFG00000000454	0
BP	GO:0043039	tRNA aminoacylation	1/123	36/4323	0.647757	0.953486	ENSCAFG00000000454	VARS2	1	1	ENSCAFG00000000454	0
BP	GO:1902600	proton transmembrane transport	1/123	36/4323	0.647757	0.953486	ENSCAFG00000015017	ATP6V0A1	1	0		1	ENSCAFG00000015017
BP	GO:0006366	transcription by RNA polymerase II	1/123	37/4323	0.657864	0.953486	ENSCAFG00000024148	HEXIM1	1	0		1	ENSCAFG00000024148
BP	GO:0010941	regulation of cell death	1/123	37/4323	0.657864	0.953486	ENSCAFG00000007053	BCL2L1	1	1	ENSCAFG00000007053	0
BP	GO:0034470	ncRNA processing	1/123	37/4323	0.657864	0.953486	ENSCAFG00000018762	DUS3L	1	1	ENSCAFG00000018762	0
BP	GO:0042981	regulation of apoptotic process	1/123	37/4323	0.657864	0.953486	ENSCAFG00000007053	BCL2L1	1	1	ENSCAFG00000007053	0
BP	GO:0043067	regulation of programmed cell death	1/123	37/4323	0.657864	0.953486	ENSCAFG00000007053	BCL2L1	1	1	ENSCAFG00000007053	0
BP	GO:0016579	protein deubiquitination	1/123	38/4323	0.667682	0.95562	ENSCAFG00000017793	USP32	1	0		1	ENSCAFG00000017793
BP	GO:0070646	protein modification by small protein removal	1/123	38/4323	0.667682	0.95562	ENSCAFG00000017793	USP32	1	0		1	ENSCAFG00000017793
BP	GO:0010033	response to organic substance	1/123	39/4323	0.677221	0.961656	ENSCAFG00000019342	AGRN	1	0		1	ENSCAFG00000019342
BP	GO:0048523	negative regulation of cellular process	1/123	40/4323	0.686489	0.961656	ENSCAFG00000024148	HEXIM1	1	0		1	ENSCAFG00000024148
BP	GO:0009142	nucleoside triphosphate biosynthetic process	1/123	44/4323	0.720992	0.961656	ENSCAFG00000010362	-	1	0		1	ENSCAFG00000010362
BP	GO:0009145	purine nucleoside triphosphate biosynthetic process	1/123	44/4323	0.720992	0.961656	ENSCAFG00000010362	-	1	0		1	ENSCAFG00000010362
BP	GO:0009201	ribonucleoside triphosphate biosynthetic process	1/123	44/4323	0.720992	0.961656	ENSCAFG00000010362	-	1	0		1	ENSCAFG00000010362
BP	GO:0009206	purine ribonucleoside triphosphate biosynthetic process	1/123	44/4323	0.720992	0.961656	ENSCAFG00000010362	-	1	0		1	ENSCAFG00000010362
BP	GO:0006915	apoptotic process	1/123	46/4323	0.736804	0.961656	ENSCAFG00000007053	BCL2L1	1	1	ENSCAFG00000007053	0
BP	GO:0012501	programmed cell death	1/123	46/4323	0.736804	0.961656	ENSCAFG00000007053	BCL2L1	1	1	ENSCAFG00000007053	0
BP	GO:0048519	negative regulation of biological process	1/123	46/4323	0.736804	0.961656	ENSCAFG00000024148	HEXIM1	1	0		1	ENSCAFG00000024148
BP	GO:0008219	cell death	1/123	47/4323	0.744373	0.961656	ENSCAFG00000007053	BCL2L1	1	1	ENSCAFG00000007053	0
BP	GO:0019725	cellular homeostasis	1/123	47/4323	0.744373	0.961656	ENSCAFG00000005494	-	1	0		1	ENSCAFG00000005494
BP	GO:0042221	response to chemical	1/123	47/4323	0.744373	0.961656	ENSCAFG00000019342	AGRN	1	0		1	ENSCAFG00000019342
BP	GO:0044257	cellular protein catabolic process	1/123	47/4323	0.744373	0.961656	ENSCAFG00000014596	UFD1	1	0		1	ENSCAFG00000014596
BP	GO:0051603	proteolysis involved in cellular protein catabolic process	1/123	47/4323	0.744373	0.961656	ENSCAFG00000014596	UFD1	1	0		1	ENSCAFG00000014596
BP	GO:0006355	regulation of transcription, DNA-templated	12/123	495/4323	0.766209	0.961656	ENSCAFG00000031326/ENSCAFG00000016705/ENSCAFG00000029603/ENSCAFG00000013273/ENSCAFG00000005212/ENSCAFG00000002169/ENSCAFG00000012903/ENSCAFG00000041149/ENSCAFG00000024148/ENSCAFG00000010670/ENSCAFG00000030799/ENSCAFG00000001324	CEBPB/TBX21/FOXN2/E2F2/FOSL2/NFIL3/RUNX3/ZNF213/HEXIM1/ZNF496/ZNF250/ATF4	12	4	ENSCAFG00000016705/ENSCAFG00000013273/ENSCAFG00000012903/ENSCAFG00000041149	8	ENSCAFG00000031326/ENSCAFG00000029603/ENSCAFG00000005212/ENSCAFG00000002169/ENSCAFG00000024148/ENSCAFG00000010670/ENSCAFG00000030799/ENSCAFG00000001324
BP	GO:1903506	regulation of nucleic acid-templated transcription	12/123	495/4323	0.766209	0.961656	ENSCAFG00000031326/ENSCAFG00000016705/ENSCAFG00000029603/ENSCAFG00000013273/ENSCAFG00000005212/ENSCAFG00000002169/ENSCAFG00000012903/ENSCAFG00000041149/ENSCAFG00000024148/ENSCAFG00000010670/ENSCAFG00000030799/ENSCAFG00000001324	CEBPB/TBX21/FOXN2/E2F2/FOSL2/NFIL3/RUNX3/ZNF213/HEXIM1/ZNF496/ZNF250/ATF4	12	4	ENSCAFG00000016705/ENSCAFG00000013273/ENSCAFG00000012903/ENSCAFG00000041149	8	ENSCAFG00000031326/ENSCAFG00000029603/ENSCAFG00000005212/ENSCAFG00000002169/ENSCAFG00000024148/ENSCAFG00000010670/ENSCAFG00000030799/ENSCAFG00000001324
BP	GO:2001141	regulation of RNA biosynthetic process	12/123	495/4323	0.766209	0.961656	ENSCAFG00000031326/ENSCAFG00000016705/ENSCAFG00000029603/ENSCAFG00000013273/ENSCAFG00000005212/ENSCAFG00000002169/ENSCAFG00000012903/ENSCAFG00000041149/ENSCAFG00000024148/ENSCAFG00000010670/ENSCAFG00000030799/ENSCAFG00000001324	CEBPB/TBX21/FOXN2/E2F2/FOSL2/NFIL3/RUNX3/ZNF213/HEXIM1/ZNF496/ZNF250/ATF4	12	4	ENSCAFG00000016705/ENSCAFG00000013273/ENSCAFG00000012903/ENSCAFG00000041149	8	ENSCAFG00000031326/ENSCAFG00000029603/ENSCAFG00000005212/ENSCAFG00000002169/ENSCAFG00000024148/ENSCAFG00000010670/ENSCAFG00000030799/ENSCAFG00000001324
BP	GO:0030163	protein catabolic process	1/123	51/4323	0.77255	0.961656	ENSCAFG00000014596	UFD1	1	0		1	ENSCAFG00000014596
BP	GO:0042592	homeostatic process	1/123	51/4323	0.77255	0.961656	ENSCAFG00000005494	-	1	0		1	ENSCAFG00000005494
BP	GO:0051252	regulation of RNA metabolic process	12/123	498/4323	0.773459	0.961656	ENSCAFG00000031326/ENSCAFG00000016705/ENSCAFG00000029603/ENSCAFG00000013273/ENSCAFG00000005212/ENSCAFG00000002169/ENSCAFG00000012903/ENSCAFG00000041149/ENSCAFG00000024148/ENSCAFG00000010670/ENSCAFG00000030799/ENSCAFG00000001324	CEBPB/TBX21/FOXN2/E2F2/FOSL2/NFIL3/RUNX3/ZNF213/HEXIM1/ZNF496/ZNF250/ATF4	12	4	ENSCAFG00000016705/ENSCAFG00000013273/ENSCAFG00000012903/ENSCAFG00000041149	8	ENSCAFG00000031326/ENSCAFG00000029603/ENSCAFG00000005212/ENSCAFG00000002169/ENSCAFG00000024148/ENSCAFG00000010670/ENSCAFG00000030799/ENSCAFG00000001324
BP	GO:0035556	intracellular signal transduction	7/123	305/4323	0.776037	0.961656	ENSCAFG00000011972/ENSCAFG00000008986/ENSCAFG00000017438/ENSCAFG00000004256/ENSCAFG00000018727/ENSCAFG00000019305/ENSCAFG00000017565	PDZD8/RASAL1/RAB3D/PRKD2/RAB31/RAP1GAP2/ITK	7	2	ENSCAFG00000004256/ENSCAFG00000017565	5	ENSCAFG00000011972/ENSCAFG00000008986/ENSCAFG00000017438/ENSCAFG00000018727/ENSCAFG00000019305
BP	GO:0009144	purine nucleoside triphosphate metabolic process	1/123	52/4323	0.779099	0.961656	ENSCAFG00000010362	-	1	0		1	ENSCAFG00000010362
BP	GO:0009199	ribonucleoside triphosphate metabolic process	1/123	52/4323	0.779099	0.961656	ENSCAFG00000010362	-	1	0		1	ENSCAFG00000010362
BP	GO:0009205	purine ribonucleoside triphosphate metabolic process	1/123	52/4323	0.779099	0.961656	ENSCAFG00000010362	-	1	0		1	ENSCAFG00000010362
BP	GO:0009141	nucleoside triphosphate metabolic process	1/123	53/4323	0.785461	0.961656	ENSCAFG00000010362	-	1	0		1	ENSCAFG00000010362
BP	GO:0070647	protein modification by small protein conjugation or removal	1/123	53/4323	0.785461	0.961656	ENSCAFG00000017793	USP32	1	0		1	ENSCAFG00000017793
BP	GO:0007010	cytoskeleton organization	1/123	54/4323	0.791641	0.961656	ENSCAFG00000008465	FMNL3	1	1	ENSCAFG00000008465	0
BP	GO:0044265	cellular macromolecule catabolic process	1/123	54/4323	0.791641	0.961656	ENSCAFG00000014596	UFD1	1	0		1	ENSCAFG00000014596
BP	GO:0006259	DNA metabolic process	2/123	102/4323	0.793681	0.961656	ENSCAFG00000018001/ENSCAFG00000005752	NEIL1/FAAP100	2	2	ENSCAFG00000018001/ENSCAFG00000005752	0
BP	GO:0009057	macromolecule catabolic process	1/123	59/4323	0.819989	0.98497	ENSCAFG00000014596	UFD1	1	0		1	ENSCAFG00000014596
BP	GO:0006520	cellular amino acid metabolic process	1/123	60/4323	0.825182	0.98497	ENSCAFG00000000454	VARS2	1	1	ENSCAFG00000000454	0
BP	GO:0006629	lipid metabolic process	2/123	110/4323	0.827296	0.98497	ENSCAFG00000014388/ENSCAFG00000019417	PSAP/PNPLA7	2	1	ENSCAFG00000019417	1	ENSCAFG00000014388
BP	GO:0006457	protein folding	1/123	63/4323	0.839885	0.98497	ENSCAFG00000016286	DNAJB1	1	0		1	ENSCAFG00000016286
BP	GO:1901565	organonitrogen compound catabolic process	1/123	63/4323	0.839885	0.98497	ENSCAFG00000014596	UFD1	1	0		1	ENSCAFG00000014596
BP	GO:0044283	small molecule biosynthetic process	1/123	64/4323	0.844508	0.98497	ENSCAFG00000010362	-	1	0		1	ENSCAFG00000010362
BP	GO:1901137	carbohydrate derivative biosynthetic process	2/123	118/4323	0.855944	0.98497	ENSCAFG00000017049/ENSCAFG00000010362	PANK3/-	2	0		2	ENSCAFG00000017049/ENSCAFG00000010362
BP	GO:0055085	transmembrane transport	5/123	256/4323	0.86306	0.98497	ENSCAFG00000015634/ENSCAFG00000029897/ENSCAFG00000003063/ENSCAFG00000001130/ENSCAFG00000015017	SLC2A9/-/SLC46A2/ITPR3/ATP6V0A1	5	1	ENSCAFG00000001130	4	ENSCAFG00000015634/ENSCAFG00000029897/ENSCAFG00000003063/ENSCAFG00000015017
BP	GO:0033036	macromolecule localization	2/123	121/4323	0.86553	0.98497	ENSCAFG00000029830/ENSCAFG00000019342	-/AGRN	2	1	ENSCAFG00000029830	1	ENSCAFG00000019342
BP	GO:0051056	regulation of small GTPase mediated signal transduction	1/123	71/4323	0.873365	0.98497	ENSCAFG00000019305	RAP1GAP2	1	0		1	ENSCAFG00000019305
BP	GO:1901566	organonitrogen compound biosynthetic process	8/123	395/4323	0.886797	0.98497	ENSCAFG00000018740/ENSCAFG00000017049/ENSCAFG00000004857/ENSCAFG00000016065/ENSCAFG00000003992/ENSCAFG00000019219/ENSCAFG00000000454/ENSCAFG00000010362	-/PANK3/-/-/NAMPT/NADK/VARS2/-	8	2	ENSCAFG00000016065/ENSCAFG00000000454	6	ENSCAFG00000018740/ENSCAFG00000017049/ENSCAFG00000004857/ENSCAFG00000003992/ENSCAFG00000019219/ENSCAFG00000010362
BP	GO:1902531	regulation of intracellular signal transduction	1/123	76/4323	0.890659	0.98497	ENSCAFG00000019305	RAP1GAP2	1	0		1	ENSCAFG00000019305
BP	GO:0065008	regulation of biological quality	1/123	78/4323	0.896901	0.98497	ENSCAFG00000005494	-	1	0		1	ENSCAFG00000005494
BP	GO:0006412	translation	4/123	237/4323	0.91319	0.98497	ENSCAFG00000018740/ENSCAFG00000004857/ENSCAFG00000016065/ENSCAFG00000000454	-/-/-/VARS2	4	2	ENSCAFG00000016065/ENSCAFG00000000454	2	ENSCAFG00000018740/ENSCAFG00000004857
BP	GO:0043043	peptide biosynthetic process	4/123	239/4323	0.916453	0.98497	ENSCAFG00000018740/ENSCAFG00000004857/ENSCAFG00000016065/ENSCAFG00000000454	-/-/-/VARS2	4	2	ENSCAFG00000016065/ENSCAFG00000000454	2	ENSCAFG00000018740/ENSCAFG00000004857
BP	GO:0007264	small GTPase mediated signal transduction	3/123	196/4323	0.923962	0.98497	ENSCAFG00000017438/ENSCAFG00000018727/ENSCAFG00000019305	RAB3D/RAB31/RAP1GAP2	3	0		3	ENSCAFG00000017438/ENSCAFG00000018727/ENSCAFG00000019305
BP	GO:0006518	peptide metabolic process	4/123	244/4323	0.924143	0.98497	ENSCAFG00000018740/ENSCAFG00000004857/ENSCAFG00000016065/ENSCAFG00000000454	-/-/-/VARS2	4	2	ENSCAFG00000016065/ENSCAFG00000000454	2	ENSCAFG00000018740/ENSCAFG00000004857
BP	GO:0043604	amide biosynthetic process	4/123	244/4323	0.924143	0.98497	ENSCAFG00000018740/ENSCAFG00000004857/ENSCAFG00000016065/ENSCAFG00000000454	-/-/-/VARS2	4	2	ENSCAFG00000016065/ENSCAFG00000000454	2	ENSCAFG00000018740/ENSCAFG00000004857
BP	GO:0009966	regulation of signal transduction	1/123	89/4323	0.925421	0.98497	ENSCAFG00000019305	RAP1GAP2	1	0		1	ENSCAFG00000019305
BP	GO:0010646	regulation of cell communication	1/123	89/4323	0.925421	0.98497	ENSCAFG00000019305	RAP1GAP2	1	0		1	ENSCAFG00000019305
BP	GO:1901135	carbohydrate derivative metabolic process	2/123	147/4323	0.927206	0.98497	ENSCAFG00000017049/ENSCAFG00000010362	PANK3/-	2	0		2	ENSCAFG00000017049/ENSCAFG00000010362
BP	GO:0023051	regulation of signaling	1/123	90/4323	0.927587	0.98497	ENSCAFG00000019305	RAP1GAP2	1	0		1	ENSCAFG00000019305
BP	GO:0034613	cellular protein localization	1/123	91/4323	0.929692	0.98497	ENSCAFG00000019342	AGRN	1	0		1	ENSCAFG00000019342
BP	GO:0070727	cellular macromolecule localization	1/123	91/4323	0.929692	0.98497	ENSCAFG00000019342	AGRN	1	0		1	ENSCAFG00000019342
BP	GO:0043603	cellular amide metabolic process	4/123	252/4323	0.935144	0.98497	ENSCAFG00000018740/ENSCAFG00000004857/ENSCAFG00000016065/ENSCAFG00000000454	-/-/-/VARS2	4	2	ENSCAFG00000016065/ENSCAFG00000000454	2	ENSCAFG00000018740/ENSCAFG00000004857
BP	GO:0048583	regulation of response to stimulus	1/123	95/4323	0.937519	0.98497	ENSCAFG00000019305	RAP1GAP2	1	0		1	ENSCAFG00000019305
BP	GO:0044248	cellular catabolic process	1/123	98/4323	0.942816	0.98497	ENSCAFG00000014596	UFD1	1	0		1	ENSCAFG00000014596
BP	GO:0006396	RNA processing	1/123	101/4323	0.947667	0.98497	ENSCAFG00000018762	DUS3L	1	1	ENSCAFG00000018762	0
BP	GO:1901575	organic substance catabolic process	1/123	105/4323	0.953506	0.98497	ENSCAFG00000014596	UFD1	1	0		1	ENSCAFG00000014596
BP	GO:0006082	organic acid metabolic process	1/123	106/4323	0.954862	0.98497	ENSCAFG00000000454	VARS2	1	1	ENSCAFG00000000454	0
BP	GO:0008104	protein localization	1/123	106/4323	0.954862	0.98497	ENSCAFG00000019342	AGRN	1	0		1	ENSCAFG00000019342
BP	GO:0019752	carboxylic acid metabolic process	1/123	106/4323	0.954862	0.98497	ENSCAFG00000000454	VARS2	1	1	ENSCAFG00000000454	0
BP	GO:0043436	oxoacid metabolic process	1/123	106/4323	0.954862	0.98497	ENSCAFG00000000454	VARS2	1	1	ENSCAFG00000000454	0
BP	GO:0009056	catabolic process	1/123	113/4323	0.963315	0.989234	ENSCAFG00000014596	UFD1	1	0		1	ENSCAFG00000014596
BP	GO:0051641	cellular localization	1/123	119/4323	0.969297	0.990934	ENSCAFG00000019342	AGRN	1	0		1	ENSCAFG00000019342
BP	GO:0071705	nitrogen compound transport	1/123	125/4323	0.974311	0.991632	ENSCAFG00000002141	RHAG	1	1	ENSCAFG00000002141	0
BP	GO:0006996	organelle organization	1/123	134/4323	0.980348	0.993362	ENSCAFG00000008465	FMNL3	1	1	ENSCAFG00000008465	0
BP	GO:0071702	organic substance transport	1/123	143/4323	0.984975	0.993654	ENSCAFG00000029830	-	1	1	ENSCAFG00000029830	0
BP	GO:0016043	cellular component organization	1/123	211/4323	0.998061	0.999148	ENSCAFG00000008465	FMNL3	1	1	ENSCAFG00000008465	0
BP	GO:0071840	cellular component organization or biogenesis	1/123	238/4323	0.999148	0.999148	ENSCAFG00000008465	FMNL3	1	1	ENSCAFG00000008465	0
CC	GO:0005576	extracellular region	7/65	109/2406	0.0256325	0.623148	ENSCAFG00000012896/ENSCAFG00000018557/ENSCAFG00000025016/ENSCAFG00000029830/ENSCAFG00000014345/ENSCAFG00000023335/ENSCAFG00000003029	CAMP/ADAMTS10/CXCL6/-/FN1/MMP8/CXCL8	7	3	ENSCAFG00000012896/ENSCAFG00000018557/ENSCAFG00000029830	4	ENSCAFG00000025016/ENSCAFG00000014345/ENSCAFG00000023335/ENSCAFG00000003029
CC	GO:0016459	myosin complex	3/65	25/2406	0.0283249	0.623148	ENSCAFG00000030083/novel.517/ENSCAFG00000015532	-/-/MYO9B	3	2	ENSCAFG00000030083/novel.517	1	ENSCAFG00000015532
CC	GO:0015629	actin cytoskeleton	3/65	39/2406	0.0863521	0.995615	ENSCAFG00000030083/novel.517/ENSCAFG00000015532	-/-/MYO9B	3	2	ENSCAFG00000030083/novel.517	1	ENSCAFG00000015532
CC	GO:0031012	extracellular matrix	2/65	24/2406	0.135747	0.995615	ENSCAFG00000018557/ENSCAFG00000023335	ADAMTS10/MMP8	2	1	ENSCAFG00000018557	1	ENSCAFG00000023335
CC	GO:0005887	integral component of plasma membrane	1/65	10/2406	0.239968	0.995615	ENSCAFG00000007731	ATP1B3	1	0		1	ENSCAFG00000007731
CC	GO:0031226	intrinsic component of plasma membrane	1/65	10/2406	0.239968	0.995615	ENSCAFG00000007731	ATP1B3	1	0		1	ENSCAFG00000007731
CC	GO:1902495	transmembrane transporter complex	1/65	10/2406	0.239968	0.995615	ENSCAFG00000007731	ATP1B3	1	0		1	ENSCAFG00000007731
CC	GO:1990351	transporter complex	1/65	10/2406	0.239968	0.995615	ENSCAFG00000007731	ATP1B3	1	0		1	ENSCAFG00000007731
CC	GO:0044421	extracellular region part	2/65	40/2406	0.29442	0.995615	ENSCAFG00000018557/ENSCAFG00000023335	ADAMTS10/MMP8	2	1	ENSCAFG00000018557	1	ENSCAFG00000023335
CC	GO:0044430	cytoskeletal part	3/65	81/2406	0.375558	0.995615	ENSCAFG00000030083/novel.517/ENSCAFG00000015532	-/-/MYO9B	3	2	ENSCAFG00000030083/novel.517	1	ENSCAFG00000015532
CC	GO:0005667	transcription factor complex	1/65	20/2406	0.423023	0.995615	ENSCAFG00000013273	E2F2	1	1	ENSCAFG00000013273	0
CC	GO:0033177	proton-transporting two-sector ATPase complex, proton-transporting domain	1/65	21/2406	0.438741	0.995615	ENSCAFG00000015017	ATP6V0A1	1	0		1	ENSCAFG00000015017
CC	GO:0005789	endoplasmic reticulum membrane	1/65	22/2406	0.454038	0.995615	ENSCAFG00000031381	SARAF	1	0		1	ENSCAFG00000031381
CC	GO:0098827	endoplasmic reticulum subcompartment	1/65	22/2406	0.454038	0.995615	ENSCAFG00000031381	SARAF	1	0		1	ENSCAFG00000031381
CC	GO:0042175	nuclear outer membrane-endoplasmic reticulum membrane network	1/65	23/2406	0.468923	0.995615	ENSCAFG00000031381	SARAF	1	0		1	ENSCAFG00000031381
CC	GO:0044432	endoplasmic reticulum part	1/65	23/2406	0.468923	0.995615	ENSCAFG00000031381	SARAF	1	0		1	ENSCAFG00000031381
CC	GO:0005856	cytoskeleton	3/65	95/2406	0.477876	0.995615	ENSCAFG00000030083/novel.517/ENSCAFG00000015532	-/-/MYO9B	3	2	ENSCAFG00000030083/novel.517	1	ENSCAFG00000015532
CC	GO:0098797	plasma membrane protein complex	1/65	25/2406	0.497506	0.995615	ENSCAFG00000007731	ATP1B3	1	0		1	ENSCAFG00000007731
CC	GO:0005794	Golgi apparatus	1/65	29/2406	0.550203	0.995615	ENSCAFG00000002289	BICD2	1	0		1	ENSCAFG00000002289
CC	GO:0044459	plasma membrane part	1/65	30/2406	0.562503	0.995615	ENSCAFG00000007731	ATP1B3	1	0		1	ENSCAFG00000007731
CC	GO:0016469	proton-transporting two-sector ATPase complex	1/65	32/2406	0.586117	0.995615	ENSCAFG00000015017	ATP6V0A1	1	0		1	ENSCAFG00000015017
CC	GO:0031984	organelle subcompartment	1/65	35/2406	0.619205	0.995615	ENSCAFG00000031381	SARAF	1	0		1	ENSCAFG00000031381
CC	GO:0005886	plasma membrane	1/65	37/2406	0.639802	0.995615	ENSCAFG00000007731	ATP1B3	1	0		1	ENSCAFG00000007731
CC	GO:0005783	endoplasmic reticulum	1/65	38/2406	0.649685	0.995615	ENSCAFG00000031381	SARAF	1	0		1	ENSCAFG00000031381
CC	GO:0012505	endomembrane system	2/65	88/2406	0.696358	0.995615	ENSCAFG00000002289/ENSCAFG00000031381	BICD2/SARAF	2	0		2	ENSCAFG00000002289/ENSCAFG00000031381
CC	GO:0071944	cell periphery	1/65	44/2406	0.703616	0.995615	ENSCAFG00000007731	ATP1B3	1	0		1	ENSCAFG00000007731
CC	GO:0098796	membrane protein complex	2/65	98/2406	0.752227	0.995615	ENSCAFG00000007731/ENSCAFG00000015017	ATP1B3/ATP6V0A1	2	0		2	ENSCAFG00000007731/ENSCAFG00000015017
CC	GO:0005654	nucleoplasm	1/65	51/2406	0.756268	0.995615	ENSCAFG00000005752	FAAP100	1	1	ENSCAFG00000005752	0
CC	GO:0044451	nucleoplasm part	1/65	51/2406	0.756268	0.995615	ENSCAFG00000005752	FAAP100	1	1	ENSCAFG00000005752	0
CC	GO:0031981	nuclear lumen	1/65	67/2406	0.844477	0.995615	ENSCAFG00000005752	FAAP100	1	1	ENSCAFG00000005752	0
CC	GO:0005840	ribosome	3/65	175/2406	0.864048	0.995615	ENSCAFG00000018740/ENSCAFG00000004857/ENSCAFG00000016065	-/-/-	3	1	ENSCAFG00000016065	2	ENSCAFG00000018740/ENSCAFG00000004857
CC	GO:0031974	membrane-enclosed lumen	1/65	75/2406	0.875912	0.995615	ENSCAFG00000005752	FAAP100	1	1	ENSCAFG00000005752	0
CC	GO:0043233	organelle lumen	1/65	75/2406	0.875912	0.995615	ENSCAFG00000005752	FAAP100	1	1	ENSCAFG00000005752	0
CC	GO:0070013	intracellular organelle lumen	1/65	75/2406	0.875912	0.995615	ENSCAFG00000005752	FAAP100	1	1	ENSCAFG00000005752	0
CC	GO:0043228	non-membrane-bounded organelle	6/65	318/2406	0.878427	0.995615	ENSCAFG00000018740/ENSCAFG00000004857/ENSCAFG00000016065/ENSCAFG00000030083/novel.517/ENSCAFG00000015532	-/-/-/-/-/MYO9B	6	3	ENSCAFG00000016065/ENSCAFG00000030083/novel.517	3	ENSCAFG00000018740/ENSCAFG00000004857/ENSCAFG00000015532
CC	GO:0043232	intracellular non-membrane-bounded organelle	6/65	318/2406	0.878427	0.995615	ENSCAFG00000018740/ENSCAFG00000004857/ENSCAFG00000016065/ENSCAFG00000030083/novel.517/ENSCAFG00000015532	-/-/-/-/-/MYO9B	6	3	ENSCAFG00000016065/ENSCAFG00000030083/novel.517	3	ENSCAFG00000018740/ENSCAFG00000004857/ENSCAFG00000015532
CC	GO:1990904	ribonucleoprotein complex	3/65	201/2406	0.919427	0.995615	ENSCAFG00000018740/ENSCAFG00000004857/ENSCAFG00000016065	-/-/-	3	1	ENSCAFG00000016065	2	ENSCAFG00000018740/ENSCAFG00000004857
CC	GO:0044428	nuclear part	1/65	91/2406	0.921193	0.995615	ENSCAFG00000005752	FAAP100	1	1	ENSCAFG00000005752	0
CC	GO:1902494	catalytic complex	1/65	96/2406	0.931661	0.995615	ENSCAFG00000007731	ATP1B3	1	0		1	ENSCAFG00000007731
CC	GO:0044446	intracellular organelle part	5/65	310/2406	0.935975	0.995615	ENSCAFG00000005752/ENSCAFG00000030083/novel.517/ENSCAFG00000015532/ENSCAFG00000031381	FAAP100/-/-/MYO9B/SARAF	5	3	ENSCAFG00000005752/ENSCAFG00000030083/novel.517	2	ENSCAFG00000015532/ENSCAFG00000031381
CC	GO:0044422	organelle part	5/65	313/2406	0.939429	0.995615	ENSCAFG00000005752/ENSCAFG00000030083/novel.517/ENSCAFG00000015532/ENSCAFG00000031381	FAAP100/-/-/MYO9B/SARAF	5	3	ENSCAFG00000005752/ENSCAFG00000030083/novel.517	2	ENSCAFG00000015532/ENSCAFG00000031381
CC	GO:0005737	cytoplasm	8/65	473/2406	0.959155	0.995615	ENSCAFG00000018740/ENSCAFG00000004857/ENSCAFG00000016065/ENSCAFG00000024148/ENSCAFG00000020062/ENSCAFG00000015291/ENSCAFG00000002289/ENSCAFG00000031381	-/-/-/HEXIM1/DPYD/ASMTL/BICD2/SARAF	8	2	ENSCAFG00000016065/ENSCAFG00000015291	6	ENSCAFG00000018740/ENSCAFG00000004857/ENSCAFG00000024148/ENSCAFG00000020062/ENSCAFG00000002289/ENSCAFG00000031381
CC	GO:0044444	cytoplasmic part	5/65	377/2406	0.983003	0.995615	ENSCAFG00000018740/ENSCAFG00000004857/ENSCAFG00000016065/ENSCAFG00000002289/ENSCAFG00000031381	-/-/-/BICD2/SARAF	5	1	ENSCAFG00000016065	4	ENSCAFG00000018740/ENSCAFG00000004857/ENSCAFG00000002289/ENSCAFG00000031381
CC	GO:0005634	nucleus	4/65	384/2406	0.995615	0.995615	ENSCAFG00000016705/ENSCAFG00000002169/ENSCAFG00000005752/ENSCAFG00000024148	TBX21/NFIL3/FAAP100/HEXIM1	4	2	ENSCAFG00000016705/ENSCAFG00000005752	2	ENSCAFG00000002169/ENSCAFG00000024148
MF	GO:0004888	transmembrane signaling receptor activity	11/180	166/7207	0.00285204	0.178384	ENSCAFG00000018571/ENSCAFG00000019175/ENSCAFG00000014615/ENSCAFG00000007357/ENSCAFG00000008531/ENSCAFG00000031719/ENSCAFG00000004175/ENSCAFG00000016596/ENSCAFG00000013879/ENSCAFG00000014612/ENSCAFG00000012254	ADGRE1/TBXA2R/CXCR2/ACVR1B/P2RY13/CD3D/C5AR1/DISP3/CCR9/-/LTB4R	11	4	ENSCAFG00000019175/ENSCAFG00000031719/ENSCAFG00000016596/ENSCAFG00000013879	7	ENSCAFG00000018571/ENSCAFG00000014615/ENSCAFG00000007357/ENSCAFG00000008531/ENSCAFG00000004175/ENSCAFG00000014612/ENSCAFG00000012254
MF	GO:0038023	signaling receptor activity	11/180	168/7207	0.00312954	0.178384	ENSCAFG00000018571/ENSCAFG00000019175/ENSCAFG00000014615/ENSCAFG00000007357/ENSCAFG00000008531/ENSCAFG00000031719/ENSCAFG00000004175/ENSCAFG00000016596/ENSCAFG00000013879/ENSCAFG00000014612/ENSCAFG00000012254	ADGRE1/TBXA2R/CXCR2/ACVR1B/P2RY13/CD3D/C5AR1/DISP3/CCR9/-/LTB4R	11	4	ENSCAFG00000019175/ENSCAFG00000031719/ENSCAFG00000016596/ENSCAFG00000013879	7	ENSCAFG00000018571/ENSCAFG00000014615/ENSCAFG00000007357/ENSCAFG00000008531/ENSCAFG00000004175/ENSCAFG00000014612/ENSCAFG00000012254
MF	GO:0060089	molecular transducer activity	11/180	168/7207	0.00312954	0.178384	ENSCAFG00000018571/ENSCAFG00000019175/ENSCAFG00000014615/ENSCAFG00000007357/ENSCAFG00000008531/ENSCAFG00000031719/ENSCAFG00000004175/ENSCAFG00000016596/ENSCAFG00000013879/ENSCAFG00000014612/ENSCAFG00000012254	ADGRE1/TBXA2R/CXCR2/ACVR1B/P2RY13/CD3D/C5AR1/DISP3/CCR9/-/LTB4R	11	4	ENSCAFG00000019175/ENSCAFG00000031719/ENSCAFG00000016596/ENSCAFG00000013879	7	ENSCAFG00000018571/ENSCAFG00000014615/ENSCAFG00000007357/ENSCAFG00000008531/ENSCAFG00000004175/ENSCAFG00000014612/ENSCAFG00000012254
MF	GO:0005125	cytokine activity	3/180	17/7207	0.00804916	0.336103	ENSCAFG00000025016/ENSCAFG00000003029/ENSCAFG00000003636	CXCL6/CXCL8/FLT3LG	3	1	ENSCAFG00000003636	2	ENSCAFG00000025016/ENSCAFG00000003029
MF	GO:0004871	signal transducer activity	11/180	200/7207	0.0113241	0.336103	ENSCAFG00000018571/ENSCAFG00000019175/ENSCAFG00000014615/ENSCAFG00000007357/ENSCAFG00000008531/ENSCAFG00000031719/ENSCAFG00000004175/ENSCAFG00000016596/ENSCAFG00000013879/ENSCAFG00000014612/ENSCAFG00000012254	ADGRE1/TBXA2R/CXCR2/ACVR1B/P2RY13/CD3D/C5AR1/DISP3/CCR9/-/LTB4R	11	4	ENSCAFG00000019175/ENSCAFG00000031719/ENSCAFG00000016596/ENSCAFG00000013879	7	ENSCAFG00000018571/ENSCAFG00000014615/ENSCAFG00000007357/ENSCAFG00000008531/ENSCAFG00000004175/ENSCAFG00000014612/ENSCAFG00000012254
MF	GO:0005044	scavenger receptor activity	3/180	22/7207	0.0166398	0.336103	ENSCAFG00000016378/ENSCAFG00000013968/ENSCAFG00000016332	CD6/CD163/CD5	3	2	ENSCAFG00000016378/ENSCAFG00000016332	1	ENSCAFG00000013968
MF	GO:0038024	cargo receptor activity	3/180	22/7207	0.0166398	0.336103	ENSCAFG00000016378/ENSCAFG00000013968/ENSCAFG00000016332	CD6/CD163/CD5	3	2	ENSCAFG00000016378/ENSCAFG00000016332	1	ENSCAFG00000013968
MF	GO:0004930	G-protein-coupled receptor activity	8/180	139/7207	0.0227847	0.336103	ENSCAFG00000018571/ENSCAFG00000019175/ENSCAFG00000014615/ENSCAFG00000008531/ENSCAFG00000004175/ENSCAFG00000013879/ENSCAFG00000014612/ENSCAFG00000012254	ADGRE1/TBXA2R/CXCR2/P2RY13/C5AR1/CCR9/-/LTB4R	8	2	ENSCAFG00000019175/ENSCAFG00000013879	6	ENSCAFG00000018571/ENSCAFG00000014615/ENSCAFG00000008531/ENSCAFG00000004175/ENSCAFG00000014612/ENSCAFG00000012254
MF	GO:0015276	ligand-gated ion channel activity	3/180	25/7207	0.0235347	0.336103	ENSCAFG00000010736/ENSCAFG00000019165/ENSCAFG00000009817	KCNJ2/GABRQ/KCNJ15	3	0		3	ENSCAFG00000010736/ENSCAFG00000019165/ENSCAFG00000009817
MF	GO:0022834	ligand-gated channel activity	3/180	25/7207	0.0235347	0.336103	ENSCAFG00000010736/ENSCAFG00000019165/ENSCAFG00000009817	KCNJ2/GABRQ/KCNJ15	3	0		3	ENSCAFG00000010736/ENSCAFG00000019165/ENSCAFG00000009817
MF	GO:0016887	ATPase activity	5/180	67/7207	0.0255218	0.336103	ENSCAFG00000010877/ENSCAFG00000018363/ENSCAFG00000015840/ENSCAFG00000019617/ENSCAFG00000013040	ABCA5/LONRF3/ATP13A2/ABCA7/-	5	3	ENSCAFG00000015840/ENSCAFG00000019617/ENSCAFG00000013040	2	ENSCAFG00000010877/ENSCAFG00000018363
MF	GO:0005539	glycosaminoglycan binding	2/180	11/7207	0.0294207	0.336103	ENSCAFG00000008582/ENSCAFG00000008557	VCAN/APP	2	0		2	ENSCAFG00000008582/ENSCAFG00000008557
MF	GO:0008009	chemokine activity	2/180	11/7207	0.0294207	0.336103	ENSCAFG00000025016/ENSCAFG00000003029	CXCL6/CXCL8	2	0		2	ENSCAFG00000025016/ENSCAFG00000003029
MF	GO:0042379	chemokine receptor binding	2/180	11/7207	0.0294207	0.336103	ENSCAFG00000025016/ENSCAFG00000003029	CXCL6/CXCL8	2	0		2	ENSCAFG00000025016/ENSCAFG00000003029
MF	GO:0016701	oxidoreductase activity, acting on single donors with incorporation of molecular oxygen	2/180	12/7207	0.034734	0.336103	ENSCAFG00000006948/ENSCAFG00000015949	ALOX5/ALOX15	2	1	ENSCAFG00000015949	1	ENSCAFG00000006948
MF	GO:0016702	oxidoreductase activity, acting on single donors with incorporation of molecular oxygen, incorporation of two atoms of oxygen	2/180	12/7207	0.034734	0.336103	ENSCAFG00000006948/ENSCAFG00000015949	ALOX5/ALOX15	2	1	ENSCAFG00000015949	1	ENSCAFG00000006948
MF	GO:0022843	voltage-gated cation channel activity	2/180	12/7207	0.034734	0.336103	ENSCAFG00000010736/ENSCAFG00000009817	KCNJ2/KCNJ15	2	0		2	ENSCAFG00000010736/ENSCAFG00000009817
MF	GO:0001664	G protein-coupled receptor binding	2/180	13/7207	0.0403869	0.336103	ENSCAFG00000025016/ENSCAFG00000003029	CXCL6/CXCL8	2	0		2	ENSCAFG00000025016/ENSCAFG00000003029
MF	GO:0005267	potassium channel activity	2/180	13/7207	0.0403869	0.336103	ENSCAFG00000010736/ENSCAFG00000009817	KCNJ2/KCNJ15	2	0		2	ENSCAFG00000010736/ENSCAFG00000009817
MF	GO:0015079	potassium ion transmembrane transporter activity	2/180	13/7207	0.0403869	0.336103	ENSCAFG00000010736/ENSCAFG00000009817	KCNJ2/KCNJ15	2	0		2	ENSCAFG00000010736/ENSCAFG00000009817
MF	GO:0005126	cytokine receptor binding	3/180	31/7207	0.0412758	0.336103	ENSCAFG00000030292/ENSCAFG00000025016/ENSCAFG00000003029	LTB/CXCL6/CXCL8	3	1	ENSCAFG00000030292	2	ENSCAFG00000025016/ENSCAFG00000003029
MF	GO:0003700	DNA-binding transcription factor activity	10/180	216/7207	0.0437224	0.339842	ENSCAFG00000031326/ENSCAFG00000016705/ENSCAFG00000029603/ENSCAFG00000013273/ENSCAFG00000005212/ENSCAFG00000002169/ENSCAFG00000012903/ENSCAFG00000041149/ENSCAFG00000010670/ENSCAFG00000001324	CEBPB/TBX21/FOXN2/E2F2/FOSL2/NFIL3/RUNX3/ZNF213/ZNF496/ATF4	10	4	ENSCAFG00000016705/ENSCAFG00000013273/ENSCAFG00000012903/ENSCAFG00000041149	6	ENSCAFG00000031326/ENSCAFG00000029603/ENSCAFG00000005212/ENSCAFG00000002169/ENSCAFG00000010670/ENSCAFG00000001324
MF	GO:0099094	ligand-gated cation channel activity	2/180	14/7207	0.0463593	0.344671	ENSCAFG00000010736/ENSCAFG00000009817	KCNJ2/KCNJ15	2	0		2	ENSCAFG00000010736/ENSCAFG00000009817
MF	GO:0030545	receptor regulator activity	4/180	59/7207	0.0592375	0.379671	ENSCAFG00000025016/ENSCAFG00000017300/ENSCAFG00000003029/ENSCAFG00000003636	CXCL6/RABEP2/CXCL8/FLT3LG	4	2	ENSCAFG00000017300/ENSCAFG00000003636	2	ENSCAFG00000025016/ENSCAFG00000003029
MF	GO:0048018	receptor ligand activity	4/180	59/7207	0.0592375	0.379671	ENSCAFG00000025016/ENSCAFG00000017300/ENSCAFG00000003029/ENSCAFG00000003636	CXCL6/RABEP2/CXCL8/FLT3LG	4	2	ENSCAFG00000017300/ENSCAFG00000003636	2	ENSCAFG00000025016/ENSCAFG00000003029
MF	GO:0017111	nucleoside-triphosphatase activity	9/180	198/7207	0.0594938	0.379671	ENSCAFG00000010877/ENSCAFG00000004170/ENSCAFG00000018363/ENSCAFG00000030083/novel.517/ENSCAFG00000015532/ENSCAFG00000015840/ENSCAFG00000019617/ENSCAFG00000013040	ABCA5/DHX34/LONRF3/-/-/MYO9B/ATP13A2/ABCA7/-	9	5	ENSCAFG00000030083/novel.517/ENSCAFG00000015840/ENSCAFG00000019617/ENSCAFG00000013040	4	ENSCAFG00000010877/ENSCAFG00000004170/ENSCAFG00000018363/ENSCAFG00000015532
MF	GO:0005261	cation channel activity	3/180	36/7207	0.0599481	0.379671	ENSCAFG00000010736/ENSCAFG00000009817/ENSCAFG00000001130	KCNJ2/KCNJ15/ITPR3	3	1	ENSCAFG00000001130	2	ENSCAFG00000010736/ENSCAFG00000009817
MF	GO:0051213	dioxygenase activity	2/180	17/7207	0.0660047	0.38175	ENSCAFG00000006948/ENSCAFG00000015949	ALOX5/ALOX15	2	1	ENSCAFG00000015949	1	ENSCAFG00000006948
MF	GO:0016462	pyrophosphatase activity	9/180	204/7207	0.0690901	0.38175	ENSCAFG00000010877/ENSCAFG00000004170/ENSCAFG00000018363/ENSCAFG00000030083/novel.517/ENSCAFG00000015532/ENSCAFG00000015840/ENSCAFG00000019617/ENSCAFG00000013040	ABCA5/DHX34/LONRF3/-/-/MYO9B/ATP13A2/ABCA7/-	9	5	ENSCAFG00000030083/novel.517/ENSCAFG00000015840/ENSCAFG00000019617/ENSCAFG00000013040	4	ENSCAFG00000010877/ENSCAFG00000004170/ENSCAFG00000018363/ENSCAFG00000015532
MF	GO:0016818	hydrolase activity, acting on acid anhydrides, in phosphorus-containing anhydrides	9/180	210/7207	0.0796078	0.38175	ENSCAFG00000010877/ENSCAFG00000004170/ENSCAFG00000018363/ENSCAFG00000030083/novel.517/ENSCAFG00000015532/ENSCAFG00000015840/ENSCAFG00000019617/ENSCAFG00000013040	ABCA5/DHX34/LONRF3/-/-/MYO9B/ATP13A2/ABCA7/-	9	5	ENSCAFG00000030083/novel.517/ENSCAFG00000015840/ENSCAFG00000019617/ENSCAFG00000013040	4	ENSCAFG00000010877/ENSCAFG00000004170/ENSCAFG00000018363/ENSCAFG00000015532
MF	GO:0005244	voltage-gated ion channel activity	2/180	20/7207	0.0878753	0.38175	ENSCAFG00000010736/ENSCAFG00000009817	KCNJ2/KCNJ15	2	0		2	ENSCAFG00000010736/ENSCAFG00000009817
MF	GO:0022832	voltage-gated channel activity	2/180	20/7207	0.0878753	0.38175	ENSCAFG00000010736/ENSCAFG00000009817	KCNJ2/KCNJ15	2	0		2	ENSCAFG00000010736/ENSCAFG00000009817
MF	GO:0005216	ion channel activity	5/180	95/7207	0.0885907	0.38175	ENSCAFG00000029897/ENSCAFG00000010736/ENSCAFG00000019165/ENSCAFG00000009817/ENSCAFG00000001130	-/KCNJ2/GABRQ/KCNJ15/ITPR3	5	1	ENSCAFG00000001130	4	ENSCAFG00000029897/ENSCAFG00000010736/ENSCAFG00000019165/ENSCAFG00000009817
MF	GO:0015267	channel activity	5/180	95/7207	0.0885907	0.38175	ENSCAFG00000029897/ENSCAFG00000010736/ENSCAFG00000019165/ENSCAFG00000009817/ENSCAFG00000001130	-/KCNJ2/GABRQ/KCNJ15/ITPR3	5	1	ENSCAFG00000001130	4	ENSCAFG00000029897/ENSCAFG00000010736/ENSCAFG00000019165/ENSCAFG00000009817
MF	GO:0022803	passive transmembrane transporter activity	5/180	95/7207	0.0885907	0.38175	ENSCAFG00000029897/ENSCAFG00000010736/ENSCAFG00000019165/ENSCAFG00000009817/ENSCAFG00000001130	-/KCNJ2/GABRQ/KCNJ15/ITPR3	5	1	ENSCAFG00000001130	4	ENSCAFG00000029897/ENSCAFG00000010736/ENSCAFG00000019165/ENSCAFG00000009817
MF	GO:0022838	substrate-specific channel activity	5/180	95/7207	0.0885907	0.38175	ENSCAFG00000029897/ENSCAFG00000010736/ENSCAFG00000019165/ENSCAFG00000009817/ENSCAFG00000001130	-/KCNJ2/GABRQ/KCNJ15/ITPR3	5	1	ENSCAFG00000001130	4	ENSCAFG00000029897/ENSCAFG00000010736/ENSCAFG00000019165/ENSCAFG00000009817
MF	GO:0140110	transcription regulator activity	10/180	247/7207	0.0896902	0.38175	ENSCAFG00000031326/ENSCAFG00000016705/ENSCAFG00000029603/ENSCAFG00000013273/ENSCAFG00000005212/ENSCAFG00000002169/ENSCAFG00000012903/ENSCAFG00000041149/ENSCAFG00000010670/ENSCAFG00000001324	CEBPB/TBX21/FOXN2/E2F2/FOSL2/NFIL3/RUNX3/ZNF213/ZNF496/ATF4	10	4	ENSCAFG00000016705/ENSCAFG00000013273/ENSCAFG00000012903/ENSCAFG00000041149	6	ENSCAFG00000031326/ENSCAFG00000029603/ENSCAFG00000005212/ENSCAFG00000002169/ENSCAFG00000010670/ENSCAFG00000001324
MF	GO:0016817	hydrolase activity, acting on acid anhydrides	9/180	216/7207	0.0910536	0.38175	ENSCAFG00000010877/ENSCAFG00000004170/ENSCAFG00000018363/ENSCAFG00000030083/novel.517/ENSCAFG00000015532/ENSCAFG00000015840/ENSCAFG00000019617/ENSCAFG00000013040	ABCA5/DHX34/LONRF3/-/-/MYO9B/ATP13A2/ABCA7/-	9	5	ENSCAFG00000030083/novel.517/ENSCAFG00000015840/ENSCAFG00000019617/ENSCAFG00000013040	4	ENSCAFG00000010877/ENSCAFG00000004170/ENSCAFG00000018363/ENSCAFG00000015532
MF	GO:0022836	gated channel activity	3/180	43/7207	0.0915041	0.38175	ENSCAFG00000010736/ENSCAFG00000019165/ENSCAFG00000009817	KCNJ2/GABRQ/KCNJ15	3	0		3	ENSCAFG00000010736/ENSCAFG00000019165/ENSCAFG00000009817
MF	GO:0022839	ion gated channel activity	3/180	43/7207	0.0915041	0.38175	ENSCAFG00000010736/ENSCAFG00000019165/ENSCAFG00000009817	KCNJ2/GABRQ/KCNJ15	3	0		3	ENSCAFG00000010736/ENSCAFG00000019165/ENSCAFG00000009817
MF	GO:0070011	peptidase activity, acting on L-amino acid peptides	10/180	248/7207	0.0915306	0.38175	ENSCAFG00000012443/ENSCAFG00000019016/ENSCAFG00000018363/ENSCAFG00000018557/ENSCAFG00000017793/ENSCAFG00000012013/ENSCAFG00000014098/ENSCAFG00000018379/ENSCAFG00000012695/ENSCAFG00000023335	CMA1/CPD/LONRF3/ADAMTS10/USP32/ANPEP/C1RL/GZMK/CAPN10/MMP8	10	4	ENSCAFG00000012443/ENSCAFG00000018557/ENSCAFG00000018379/ENSCAFG00000012695	6	ENSCAFG00000019016/ENSCAFG00000018363/ENSCAFG00000017793/ENSCAFG00000012013/ENSCAFG00000014098/ENSCAFG00000023335
MF	GO:0008237	metallopeptidase activity	4/180	71/7207	0.101012	0.406237	ENSCAFG00000019016/ENSCAFG00000018557/ENSCAFG00000012013/ENSCAFG00000023335	CPD/ADAMTS10/ANPEP/MMP8	4	1	ENSCAFG00000018557	3	ENSCAFG00000019016/ENSCAFG00000012013/ENSCAFG00000023335
MF	GO:0008233	peptidase activity	10/180	254/7207	0.103048	0.406237	ENSCAFG00000012443/ENSCAFG00000019016/ENSCAFG00000018363/ENSCAFG00000018557/ENSCAFG00000017793/ENSCAFG00000012013/ENSCAFG00000014098/ENSCAFG00000018379/ENSCAFG00000012695/ENSCAFG00000023335	CMA1/CPD/LONRF3/ADAMTS10/USP32/ANPEP/C1RL/GZMK/CAPN10/MMP8	10	4	ENSCAFG00000012443/ENSCAFG00000018557/ENSCAFG00000018379/ENSCAFG00000012695	6	ENSCAFG00000019016/ENSCAFG00000018363/ENSCAFG00000017793/ENSCAFG00000012013/ENSCAFG00000014098/ENSCAFG00000023335
MF	GO:0005102	signaling receptor binding	5/180	100/7207	0.104529	0.406237	ENSCAFG00000030292/ENSCAFG00000025016/ENSCAFG00000017300/ENSCAFG00000003029/ENSCAFG00000003636	LTB/CXCL6/RABEP2/CXCL8/FLT3LG	5	3	ENSCAFG00000030292/ENSCAFG00000017300/ENSCAFG00000003636	2	ENSCAFG00000025016/ENSCAFG00000003029
MF	GO:0043565	sequence-specific DNA binding	5/180	105/7207	0.121785	0.462783	ENSCAFG00000031326/ENSCAFG00000029603/ENSCAFG00000005212/ENSCAFG00000002169/ENSCAFG00000001324	CEBPB/FOXN2/FOSL2/NFIL3/ATF4	5	0		5	ENSCAFG00000031326/ENSCAFG00000029603/ENSCAFG00000005212/ENSCAFG00000002169/ENSCAFG00000001324
MF	GO:0016798	hydrolase activity, acting on glycosyl bonds	3/180	50/7207	0.128501	0.477688	ENSCAFG00000013729/ENSCAFG00000018001/ENSCAFG00000007846	OVGP1/NEIL1/GBE1	3	1	ENSCAFG00000018001	2	ENSCAFG00000013729/ENSCAFG00000007846
MF	GO:0016627	oxidoreductase activity, acting on the CH-CH group of donors	2/180	26/7207	0.136637	0.497126	ENSCAFG00000020062/ENSCAFG00000018762	DPYD/DUS3L	2	1	ENSCAFG00000018762	1	ENSCAFG00000020062
MF	GO:0016301	kinase activity	15/180	446/7207	0.146509	0.521939	ENSCAFG00000011550/ENSCAFG00000007357/ENSCAFG00000017049/ENSCAFG00000007235/ENSCAFG00000002371/ENSCAFG00000008745/ENSCAFG00000010625/ENSCAFG00000010213/ENSCAFG00000004256/ENSCAFG00000012070/ENSCAFG00000019219/ENSCAFG00000007034/ENSCAFG00000017565/ENSCAFG00000002171/ENSCAFG00000010362	PFKFB2/ACVR1B/PANK3/HIPK3/ZAP70/MAPKAPK5/LCK/RIPK4/PRKD2/FGR/NADK/LYN/ITK/SYK/-	15	4	ENSCAFG00000002371/ENSCAFG00000010625/ENSCAFG00000004256/ENSCAFG00000017565	11	ENSCAFG00000011550/ENSCAFG00000007357/ENSCAFG00000017049/ENSCAFG00000007235/ENSCAFG00000008745/ENSCAFG00000010213/ENSCAFG00000012070/ENSCAFG00000019219/ENSCAFG00000007034/ENSCAFG00000002171/ENSCAFG00000010362
MF	GO:0004175	endopeptidase activity	6/180	144/7207	0.150946	0.526645	ENSCAFG00000012443/ENSCAFG00000018557/ENSCAFG00000014098/ENSCAFG00000018379/ENSCAFG00000012695/ENSCAFG00000023335	CMA1/ADAMTS10/C1RL/GZMK/CAPN10/MMP8	6	4	ENSCAFG00000012443/ENSCAFG00000018557/ENSCAFG00000018379/ENSCAFG00000012695	2	ENSCAFG00000014098/ENSCAFG00000023335
MF	GO:0008138	protein tyrosine/serine/threonine phosphatase activity	2/180	28/7207	0.15399	0.526645	ENSCAFG00000029826/ENSCAFG00000018965	DUSP1/SSH2	2	0		2	ENSCAFG00000029826/ENSCAFG00000018965
MF	GO:0030234	enzyme regulator activity	4/180	84/7207	0.157759	0.528958	ENSCAFG00000008557/ENSCAFG00000024148/ENSCAFG00000017300/ENSCAFG00000019305	APP/HEXIM1/RABEP2/RAP1GAP2	4	1	ENSCAFG00000017300	3	ENSCAFG00000008557/ENSCAFG00000024148/ENSCAFG00000019305
MF	GO:0004252	serine-type endopeptidase activity	3/180	56/7207	0.163713	0.538365	ENSCAFG00000012443/ENSCAFG00000014098/ENSCAFG00000018379	CMA1/C1RL/GZMK	3	2	ENSCAFG00000012443/ENSCAFG00000018379	1	ENSCAFG00000014098
MF	GO:0046873	metal ion transmembrane transporter activity	3/180	60/7207	0.188611	0.539689	ENSCAFG00000010736/ENSCAFG00000009817/ENSCAFG00000001130	KCNJ2/KCNJ15/ITPR3	3	1	ENSCAFG00000001130	2	ENSCAFG00000010736/ENSCAFG00000009817
MF	GO:0004386	helicase activity	2/180	32/7207	0.189803	0.539689	ENSCAFG00000004170/ENSCAFG00000013040	DHX34/-	2	1	ENSCAFG00000013040	1	ENSCAFG00000004170
MF	GO:0050662	coenzyme binding	4/180	92/7207	0.197409	0.539689	ENSCAFG00000005609/ENSCAFG00000013467/ENSCAFG00000018762/ENSCAFG00000019727	XDH/POR/DUS3L/H6PD	4	1	ENSCAFG00000018762	3	ENSCAFG00000005609/ENSCAFG00000013467/ENSCAFG00000019727
MF	GO:0048037	cofactor binding	6/180	160/7207	0.210429	0.539689	ENSCAFG00000005609/ENSCAFG00000013467/ENSCAFG00000020062/ENSCAFG00000018762/ENSCAFG00000029568/ENSCAFG00000019727	XDH/POR/DPYD/DUS3L/-/H6PD	6	1	ENSCAFG00000018762	5	ENSCAFG00000005609/ENSCAFG00000013467/ENSCAFG00000020062/ENSCAFG00000029568/ENSCAFG00000019727
MF	GO:0008289	lipid binding	4/180	95/7207	0.213008	0.539689	ENSCAFG00000017369/ENSCAFG00000008901/ENSCAFG00000029830/ENSCAFG00000018388	PCTP/BPI/-/SNX18	4	2	ENSCAFG00000017369/ENSCAFG00000029830	2	ENSCAFG00000008901/ENSCAFG00000018388
MF	GO:0016773	phosphotransferase activity, alcohol group as acceptor	14/180	442/7207	0.214036	0.539689	ENSCAFG00000011550/ENSCAFG00000007357/ENSCAFG00000017049/ENSCAFG00000007235/ENSCAFG00000002371/ENSCAFG00000008745/ENSCAFG00000010625/ENSCAFG00000010213/ENSCAFG00000004256/ENSCAFG00000012070/ENSCAFG00000019219/ENSCAFG00000007034/ENSCAFG00000017565/ENSCAFG00000002171	PFKFB2/ACVR1B/PANK3/HIPK3/ZAP70/MAPKAPK5/LCK/RIPK4/PRKD2/FGR/NADK/LYN/ITK/SYK	14	4	ENSCAFG00000002371/ENSCAFG00000010625/ENSCAFG00000004256/ENSCAFG00000017565	10	ENSCAFG00000011550/ENSCAFG00000007357/ENSCAFG00000017049/ENSCAFG00000007235/ENSCAFG00000008745/ENSCAFG00000010213/ENSCAFG00000012070/ENSCAFG00000019219/ENSCAFG00000007034/ENSCAFG00000002171
MF	GO:0005096	GTPase activator activity	2/180	35/7207	0.217331	0.539689	ENSCAFG00000017300/ENSCAFG00000019305	RABEP2/RAP1GAP2	2	1	ENSCAFG00000017300	1	ENSCAFG00000019305
MF	GO:0050660	flavin adenine dinucleotide binding	2/180	35/7207	0.217331	0.539689	ENSCAFG00000005609/ENSCAFG00000018762	XDH/DUS3L	2	1	ENSCAFG00000018762	1	ENSCAFG00000005609
MF	GO:0008236	serine-type peptidase activity	3/180	65/7207	0.220969	0.539689	ENSCAFG00000012443/ENSCAFG00000014098/ENSCAFG00000018379	CMA1/C1RL/GZMK	3	2	ENSCAFG00000012443/ENSCAFG00000018379	1	ENSCAFG00000014098
MF	GO:0017171	serine hydrolase activity	3/180	65/7207	0.220969	0.539689	ENSCAFG00000012443/ENSCAFG00000014098/ENSCAFG00000018379	CMA1/C1RL/GZMK	3	2	ENSCAFG00000012443/ENSCAFG00000018379	1	ENSCAFG00000014098
MF	GO:0004197	cysteine-type endopeptidase activity	1/180	10/7207	0.223601	0.539689	ENSCAFG00000012695	CAPN10	1	1	ENSCAFG00000012695	0
MF	GO:0004550	nucleoside diphosphate kinase activity	1/180	10/7207	0.223601	0.539689	ENSCAFG00000010362	-	1	0		1	ENSCAFG00000010362
MF	GO:0004867	serine-type endopeptidase inhibitor activity	1/180	10/7207	0.223601	0.539689	ENSCAFG00000008557	APP	1	0		1	ENSCAFG00000008557
MF	GO:0005262	calcium channel activity	1/180	10/7207	0.223601	0.539689	ENSCAFG00000001130	ITPR3	1	1	ENSCAFG00000001130	0
MF	GO:0008408	3'-5' exonuclease activity	1/180	10/7207	0.223601	0.539689	ENSCAFG00000009510	EXD1	1	0		1	ENSCAFG00000009510
MF	GO:0140097	catalytic activity, acting on DNA	2/180	36/7207	0.226589	0.539689	ENSCAFG00000018001/ENSCAFG00000013040	NEIL1/-	2	2	ENSCAFG00000018001/ENSCAFG00000013040	0
MF	GO:0004721	phosphoprotein phosphatase activity	3/180	67/7207	0.234218	0.539689	ENSCAFG00000029826/ENSCAFG00000011531/ENSCAFG00000018965	DUSP1/PTPN1/SSH2	3	0		3	ENSCAFG00000029826/ENSCAFG00000011531/ENSCAFG00000018965
MF	GO:0004857	enzyme inhibitor activity	2/180	37/7207	0.235875	0.539689	ENSCAFG00000008557/ENSCAFG00000024148	APP/HEXIM1	2	0		2	ENSCAFG00000008557/ENSCAFG00000024148
MF	GO:0003678	DNA helicase activity	1/180	11/7207	0.243019	0.539689	ENSCAFG00000013040	-	1	1	ENSCAFG00000013040	0
MF	GO:0003684	damaged DNA binding	1/180	11/7207	0.243019	0.539689	ENSCAFG00000018001	NEIL1	1	1	ENSCAFG00000018001	0
MF	GO:0008094	DNA-dependent ATPase activity	1/180	11/7207	0.243019	0.539689	ENSCAFG00000013040	-	1	1	ENSCAFG00000013040	0
MF	GO:0008484	sulfuric ester hydrolase activity	1/180	11/7207	0.243019	0.539689	ENSCAFG00000010874	SULF2	1	0		1	ENSCAFG00000010874
MF	GO:0008047	enzyme activator activity	2/180	38/7207	0.245182	0.539689	ENSCAFG00000017300/ENSCAFG00000019305	RABEP2/RAP1GAP2	2	1	ENSCAFG00000017300	1	ENSCAFG00000019305
MF	GO:0008324	cation transmembrane transporter activity	5/180	135/7207	0.247924	0.539689	ENSCAFG00000010736/ENSCAFG00000009817/ENSCAFG00000001130/ENSCAFG00000002141/ENSCAFG00000015017	KCNJ2/KCNJ15/ITPR3/RHAG/ATP6V0A1	5	2	ENSCAFG00000001130/ENSCAFG00000002141	3	ENSCAFG00000010736/ENSCAFG00000009817/ENSCAFG00000015017
MF	GO:0003774	motor activity	3/180	70/7207	0.254343	0.539689	ENSCAFG00000030083/novel.517/ENSCAFG00000015532	-/-/MYO9B	3	2	ENSCAFG00000030083/novel.517	1	ENSCAFG00000015532
MF	GO:0016788	hydrolase activity, acting on ester bonds	7/180	207/7207	0.259548	0.539689	ENSCAFG00000029826/ENSCAFG00000006006/ENSCAFG00000011531/ENSCAFG00000009510/ENSCAFG00000010874/ENSCAFG00000018965/ENSCAFG00000000454	DUSP1/FASN/PTPN1/EXD1/SULF2/SSH2/VARS2	7	2	ENSCAFG00000006006/ENSCAFG00000000454	5	ENSCAFG00000029826/ENSCAFG00000011531/ENSCAFG00000009510/ENSCAFG00000010874/ENSCAFG00000018965
MF	GO:0004527	exonuclease activity	1/180	12/7207	0.261954	0.539689	ENSCAFG00000009510	EXD1	1	0		1	ENSCAFG00000009510
MF	GO:0005164	tumor necrosis factor receptor binding	1/180	12/7207	0.261954	0.539689	ENSCAFG00000030292	LTB	1	1	ENSCAFG00000030292	0
MF	GO:0015085	calcium ion transmembrane transporter activity	1/180	12/7207	0.261954	0.539689	ENSCAFG00000001130	ITPR3	1	1	ENSCAFG00000001130	0
MF	GO:0019199	transmembrane receptor protein kinase activity	1/180	12/7207	0.261954	0.539689	ENSCAFG00000007357	ACVR1B	1	0		1	ENSCAFG00000007357
MF	GO:0032813	tumor necrosis factor receptor superfamily binding	1/180	12/7207	0.261954	0.539689	ENSCAFG00000030292	LTB	1	1	ENSCAFG00000030292	0
MF	GO:0004553	hydrolase activity, hydrolyzing O-glycosyl compounds	2/180	41/7207	0.273162	0.549538	ENSCAFG00000013729/ENSCAFG00000007846	OVGP1/GBE1	2	0		2	ENSCAFG00000013729/ENSCAFG00000007846
MF	GO:0030695	GTPase regulator activity	2/180	41/7207	0.273162	0.549538	ENSCAFG00000017300/ENSCAFG00000019305	RABEP2/RAP1GAP2	2	1	ENSCAFG00000017300	1	ENSCAFG00000019305
MF	GO:0005507	copper ion binding	1/180	13/7207	0.280418	0.553356	ENSCAFG00000015215	F5	1	0		1	ENSCAFG00000015215
MF	GO:0016746	transferase activity, transferring acyl groups	3/180	74/7207	0.281532	0.553356	ENSCAFG00000009133/ENSCAFG00000005365/ENSCAFG00000008869	GPAT3/DGAT2/TGM2	3	1	ENSCAFG00000008869	2	ENSCAFG00000009133/ENSCAFG00000005365
MF	GO:0042623	ATPase activity, coupled	2/180	43/7207	0.291805	0.56703	ENSCAFG00000018363/ENSCAFG00000013040	LONRF3/-	2	1	ENSCAFG00000013040	1	ENSCAFG00000018363
MF	GO:0060589	nucleoside-triphosphatase regulator activity	2/180	44/7207	0.301106	0.574814	ENSCAFG00000017300/ENSCAFG00000019305	RABEP2/RAP1GAP2	2	1	ENSCAFG00000017300	1	ENSCAFG00000019305
MF	GO:0098772	molecular function regulator	7/180	220/7207	0.310778	0.574814	ENSCAFG00000008557/ENSCAFG00000025016/ENSCAFG00000024148/ENSCAFG00000017300/ENSCAFG00000019305/ENSCAFG00000003029/ENSCAFG00000003636	APP/CXCL6/HEXIM1/RABEP2/RAP1GAP2/CXCL8/FLT3LG	7	2	ENSCAFG00000017300/ENSCAFG00000003636	5	ENSCAFG00000008557/ENSCAFG00000025016/ENSCAFG00000024148/ENSCAFG00000019305/ENSCAFG00000003029
MF	GO:0004181	metallocarboxypeptidase activity	1/180	15/7207	0.315979	0.574814	ENSCAFG00000019016	CPD	1	0		1	ENSCAFG00000019016
MF	GO:0005230	extracellular ligand-gated ion channel activity	1/180	15/7207	0.315979	0.574814	ENSCAFG00000019165	GABRQ	1	0		1	ENSCAFG00000019165
MF	GO:0008235	metalloexopeptidase activity	1/180	15/7207	0.315979	0.574814	ENSCAFG00000019016	CPD	1	0		1	ENSCAFG00000019016
MF	GO:0019205	nucleobase-containing compound kinase activity	1/180	15/7207	0.315979	0.574814	ENSCAFG00000010362	-	1	0		1	ENSCAFG00000010362
MF	GO:0004222	metalloendopeptidase activity	2/180	46/7207	0.319643	0.575353	ENSCAFG00000018557/ENSCAFG00000023335	ADAMTS10/MMP8	2	1	ENSCAFG00000018557	1	ENSCAFG00000023335
MF	GO:0008199	ferric iron binding	1/180	16/7207	0.333099	0.575353	ENSCAFG00000005494	-	1	0		1	ENSCAFG00000005494
MF	GO:0016776	phosphotransferase activity, phosphate group as acceptor	1/180	16/7207	0.333099	0.575353	ENSCAFG00000010362	-	1	0		1	ENSCAFG00000010362
MF	GO:0052689	carboxylic ester hydrolase activity	1/180	16/7207	0.333099	0.575353	ENSCAFG00000000454	VARS2	1	1	ENSCAFG00000000454	0
MF	GO:1901681	sulfur compound binding	1/180	16/7207	0.333099	0.575353	ENSCAFG00000008557	APP	1	0		1	ENSCAFG00000008557
MF	GO:0016614	oxidoreductase activity, acting on CH-OH group of donors	2/180	48/7207	0.338062	0.578086	ENSCAFG00000005609/ENSCAFG00000019727	XDH/H6PD	2	0		2	ENSCAFG00000005609/ENSCAFG00000019727
MF	GO:0003682	chromatin binding	1/180	17/7207	0.349792	0.585028	ENSCAFG00000019688	RERE	1	0		1	ENSCAFG00000019688
MF	GO:0015077	monovalent inorganic cation transmembrane transporter activity	3/180	84/7207	0.350255	0.585028	ENSCAFG00000010736/ENSCAFG00000009817/ENSCAFG00000015017	KCNJ2/KCNJ15/ATP6V0A1	3	0		3	ENSCAFG00000010736/ENSCAFG00000009817/ENSCAFG00000015017
MF	GO:0004672	protein kinase activity	11/180	382/7207	0.357272	0.585028	ENSCAFG00000007357/ENSCAFG00000007235/ENSCAFG00000002371/ENSCAFG00000008745/ENSCAFG00000010625/ENSCAFG00000010213/ENSCAFG00000004256/ENSCAFG00000012070/ENSCAFG00000007034/ENSCAFG00000017565/ENSCAFG00000002171	ACVR1B/HIPK3/ZAP70/MAPKAPK5/LCK/RIPK4/PRKD2/FGR/LYN/ITK/SYK	11	4	ENSCAFG00000002371/ENSCAFG00000010625/ENSCAFG00000004256/ENSCAFG00000017565	7	ENSCAFG00000007357/ENSCAFG00000007235/ENSCAFG00000008745/ENSCAFG00000010213/ENSCAFG00000012070/ENSCAFG00000007034/ENSCAFG00000002171
MF	GO:0022890	inorganic cation transmembrane transporter activity	4/180	121/7207	0.357751	0.585028	ENSCAFG00000010736/ENSCAFG00000009817/ENSCAFG00000001130/ENSCAFG00000015017	KCNJ2/KCNJ15/ITPR3/ATP6V0A1	4	1	ENSCAFG00000001130	3	ENSCAFG00000010736/ENSCAFG00000009817/ENSCAFG00000015017
MF	GO:0015075	ion transmembrane transporter activity	7/180	232/7207	0.359649	0.585028	ENSCAFG00000029897/ENSCAFG00000010736/ENSCAFG00000019165/ENSCAFG00000009817/ENSCAFG00000001130/ENSCAFG00000002141/ENSCAFG00000015017	-/KCNJ2/GABRQ/KCNJ15/ITPR3/RHAG/ATP6V0A1	7	2	ENSCAFG00000001130/ENSCAFG00000002141	5	ENSCAFG00000029897/ENSCAFG00000010736/ENSCAFG00000019165/ENSCAFG00000009817/ENSCAFG00000015017
MF	GO:0016791	phosphatase activity	3/180	86/7207	0.363981	0.585028	ENSCAFG00000029826/ENSCAFG00000011531/ENSCAFG00000018965	DUSP1/PTPN1/SSH2	3	0		3	ENSCAFG00000029826/ENSCAFG00000011531/ENSCAFG00000018965
MF	GO:0004180	carboxypeptidase activity	1/180	18/7207	0.36607	0.585028	ENSCAFG00000019016	CPD	1	0		1	ENSCAFG00000019016
MF	GO:0022857	transmembrane transporter activity	8/180	276/7207	0.384772	0.609222	ENSCAFG00000015634/ENSCAFG00000029897/ENSCAFG00000010736/ENSCAFG00000019165/ENSCAFG00000009817/ENSCAFG00000001130/ENSCAFG00000002141/ENSCAFG00000015017	SLC2A9/-/KCNJ2/GABRQ/KCNJ15/ITPR3/RHAG/ATP6V0A1	8	2	ENSCAFG00000001130/ENSCAFG00000002141	6	ENSCAFG00000015634/ENSCAFG00000029897/ENSCAFG00000010736/ENSCAFG00000019165/ENSCAFG00000009817/ENSCAFG00000015017
MF	GO:0140101	catalytic activity, acting on a tRNA	2/180	54/7207	0.392296	0.615438	ENSCAFG00000018762/ENSCAFG00000000454	DUS3L/VARS2	2	2	ENSCAFG00000018762/ENSCAFG00000000454	0
MF	GO:0005215	transporter activity	9/180	320/7207	0.406217	0.631483	ENSCAFG00000015634/ENSCAFG00000029897/ENSCAFG00000016556/ENSCAFG00000010736/ENSCAFG00000019165/ENSCAFG00000009817/ENSCAFG00000001130/ENSCAFG00000002141/ENSCAFG00000015017	SLC2A9/-/AQP9/KCNJ2/GABRQ/KCNJ15/ITPR3/RHAG/ATP6V0A1	9	2	ENSCAFG00000001130/ENSCAFG00000002141	7	ENSCAFG00000015634/ENSCAFG00000029897/ENSCAFG00000016556/ENSCAFG00000010736/ENSCAFG00000019165/ENSCAFG00000009817/ENSCAFG00000015017
MF	GO:0015318	inorganic molecular entity transmembrane transporter activity	6/180	207/7207	0.414571	0.638664	ENSCAFG00000029897/ENSCAFG00000010736/ENSCAFG00000019165/ENSCAFG00000009817/ENSCAFG00000001130/ENSCAFG00000015017	-/KCNJ2/GABRQ/KCNJ15/ITPR3/ATP6V0A1	6	1	ENSCAFG00000001130	5	ENSCAFG00000029897/ENSCAFG00000010736/ENSCAFG00000019165/ENSCAFG00000009817/ENSCAFG00000015017
MF	GO:0140098	catalytic activity, acting on RNA	3/180	95/7207	0.424986	0.640841	ENSCAFG00000019711/ENSCAFG00000018762/ENSCAFG00000000454	POLRMT/DUS3L/VARS2	3	3	ENSCAFG00000019711/ENSCAFG00000018762/ENSCAFG00000000454	0
MF	GO:0004866	endopeptidase inhibitor activity	1/180	22/7207	0.427227	0.640841	ENSCAFG00000008557	APP	1	0		1	ENSCAFG00000008557
MF	GO:0061135	endopeptidase regulator activity	1/180	22/7207	0.427227	0.640841	ENSCAFG00000008557	APP	1	0		1	ENSCAFG00000008557
MF	GO:0016763	transferase activity, transferring pentosyl groups	1/180	24/7207	0.455568	0.665831	ENSCAFG00000003992	NAMPT	1	0		1	ENSCAFG00000003992
MF	GO:0030414	peptidase inhibitor activity	1/180	24/7207	0.455568	0.665831	ENSCAFG00000008557	APP	1	0		1	ENSCAFG00000008557
MF	GO:0061134	peptidase regulator activity	1/180	24/7207	0.455568	0.665831	ENSCAFG00000008557	APP	1	0		1	ENSCAFG00000008557
MF	GO:0051536	iron-sulfur cluster binding	1/180	25/7207	0.469211	0.674245	ENSCAFG00000020062	DPYD	1	0		1	ENSCAFG00000020062
MF	GO:0051540	metal cluster binding	1/180	25/7207	0.469211	0.674245	ENSCAFG00000020062	DPYD	1	0		1	ENSCAFG00000020062
MF	GO:0003899	DNA-directed 5'-3' RNA polymerase activity	1/180	26/7207	0.482514	0.676311	ENSCAFG00000019711	POLRMT	1	1	ENSCAFG00000019711	0
MF	GO:0034062	5'-3' RNA polymerase activity	1/180	26/7207	0.482514	0.676311	ENSCAFG00000019711	POLRMT	1	1	ENSCAFG00000019711	0
MF	GO:0097747	RNA polymerase activity	1/180	26/7207	0.482514	0.676311	ENSCAFG00000019711	POLRMT	1	1	ENSCAFG00000019711	0
MF	GO:0008234	cysteine-type peptidase activity	2/180	67/7207	0.502078	0.698011	ENSCAFG00000017793/ENSCAFG00000012695	USP32/CAPN10	2	1	ENSCAFG00000012695	1	ENSCAFG00000017793
MF	GO:0051082	unfolded protein binding	1/180	29/7207	0.520466	0.71774	ENSCAFG00000016286	DNAJB1	1	0		1	ENSCAFG00000016286
MF	GO:0008238	exopeptidase activity	1/180	31/7207	0.544217	0.744488	ENSCAFG00000019016	CPD	1	0		1	ENSCAFG00000019016
MF	GO:0004725	protein tyrosine phosphatase activity	1/180	34/7207	0.577666	0.777802	ENSCAFG00000011531	PTPN1	1	0		1	ENSCAFG00000011531
MF	GO:0008083	growth factor activity	1/180	34/7207	0.577666	0.777802	ENSCAFG00000017300	RABEP2	1	1	ENSCAFG00000017300	0
MF	GO:0004812	aminoacyl-tRNA ligase activity	1/180	36/7207	0.598598	0.79349	ENSCAFG00000000454	VARS2	1	1	ENSCAFG00000000454	0
MF	GO:0016875	ligase activity, forming carbon-oxygen bonds	1/180	36/7207	0.598598	0.79349	ENSCAFG00000000454	VARS2	1	1	ENSCAFG00000000454	0
MF	GO:0016491	oxidoreductase activity	8/180	337/7207	0.610361	0.801235	ENSCAFG00000006948/ENSCAFG00000005609/ENSCAFG00000015949/ENSCAFG00000008745/ENSCAFG00000013467/ENSCAFG00000020062/ENSCAFG00000018762/ENSCAFG00000019727	ALOX5/XDH/ALOX15/MAPKAPK5/POR/DPYD/DUS3L/H6PD	8	2	ENSCAFG00000015949/ENSCAFG00000018762	6	ENSCAFG00000006948/ENSCAFG00000005609/ENSCAFG00000008745/ENSCAFG00000013467/ENSCAFG00000020062/ENSCAFG00000019727
MF	GO:0004518	nuclease activity	1/180	38/7207	0.618497	0.801235	ENSCAFG00000009510	EXD1	1	0		1	ENSCAFG00000009510
MF	GO:0020037	heme binding	1/180	38/7207	0.618497	0.801235	ENSCAFG00000029568	-	1	0		1	ENSCAFG00000029568
MF	GO:0042578	phosphoric ester hydrolase activity	3/180	128/7207	0.624832	0.8015	ENSCAFG00000029826/ENSCAFG00000011531/ENSCAFG00000018965	DUSP1/PTPN1/SSH2	3	0		3	ENSCAFG00000029826/ENSCAFG00000011531/ENSCAFG00000018965
MF	GO:0016747	transferase activity, transferring acyl groups other than amino-acyl groups	1/180	39/7207	0.628076	0.8015	ENSCAFG00000005365	DGAT2	1	0		1	ENSCAFG00000005365
MF	GO:0016616	oxidoreductase activity, acting on the CH-OH group of donors, NAD or NADP as acceptor	1/180	40/7207	0.637416	0.806285	ENSCAFG00000019727	H6PD	1	0		1	ENSCAFG00000019727
MF	GO:0036459	thiol-dependent ubiquitinyl hydrolase activity	1/180	41/7207	0.646522	0.806285	ENSCAFG00000017793	USP32	1	0		1	ENSCAFG00000017793
MF	GO:0101005	ubiquitinyl hydrolase activity	1/180	41/7207	0.646522	0.806285	ENSCAFG00000017793	USP32	1	0		1	ENSCAFG00000017793
MF	GO:0019783	ubiquitin-like protein-specific protease activity	1/180	42/7207	0.655401	0.806285	ENSCAFG00000017793	USP32	1	0		1	ENSCAFG00000017793
MF	GO:0046906	tetrapyrrole binding	1/180	42/7207	0.655401	0.806285	ENSCAFG00000029568	-	1	0		1	ENSCAFG00000029568
MF	GO:0046914	transition metal ion binding	11/180	480/7207	0.66142	0.807877	ENSCAFG00000024473/ENSCAFG00000019016/ENSCAFG00000008557/ENSCAFG00000018001/ENSCAFG00000007127/ENSCAFG00000018557/ENSCAFG00000015049/ENSCAFG00000005494/ENSCAFG00000012013/ENSCAFG00000023335/ENSCAFG00000015215	MEFV/CPD/APP/NEIL1/LMO2/ADAMTS10/CDA/-/ANPEP/MMP8/F5	11	2	ENSCAFG00000018001/ENSCAFG00000018557	9	ENSCAFG00000024473/ENSCAFG00000019016/ENSCAFG00000008557/ENSCAFG00000007127/ENSCAFG00000015049/ENSCAFG00000005494/ENSCAFG00000012013/ENSCAFG00000023335/ENSCAFG00000015215
MF	GO:0005506	iron ion binding	1/180	45/7207	0.680729	0.825565	ENSCAFG00000005494	-	1	0		1	ENSCAFG00000005494
MF	GO:0035091	phosphatidylinositol binding	1/180	47/7207	0.696576	0.838835	ENSCAFG00000018388	SNX18	1	0		1	ENSCAFG00000018388
MF	GO:0003779	actin binding	1/180	50/7207	0.718893	0.859655	ENSCAFG00000008465	FMNL3	1	1	ENSCAFG00000008465	0
MF	GO:0015078	proton transmembrane transporter activity	1/180	55/7207	0.752517	0.882846	ENSCAFG00000015017	ATP6V0A1	1	0		1	ENSCAFG00000015017
MF	GO:0004674	protein serine/threonine kinase activity	1/180	58/7207	0.770739	0.882846	ENSCAFG00000007357	ACVR1B	1	0		1	ENSCAFG00000007357
MF	GO:0017048	Rho GTPase binding	1/180	60/7207	0.78214	0.882846	ENSCAFG00000008465	FMNL3	1	1	ENSCAFG00000008465	0
MF	GO:0016779	nucleotidyltransferase activity	1/180	61/7207	0.787626	0.882846	ENSCAFG00000019711	POLRMT	1	1	ENSCAFG00000019711	0
MF	GO:0005543	phospholipid binding	1/180	63/7207	0.798191	0.882846	ENSCAFG00000018388	SNX18	1	0		1	ENSCAFG00000018388
MF	GO:0001883	purine nucleoside binding	4/180	219/7207	0.802758	0.882846	ENSCAFG00000017438/ENSCAFG00000016576/ENSCAFG00000001726/ENSCAFG00000018727	RAB3D/SEPTIN1/ARF5/RAB31	4	2	ENSCAFG00000016576/ENSCAFG00000001726	2	ENSCAFG00000017438/ENSCAFG00000018727
MF	GO:0005525	GTP binding	4/180	219/7207	0.802758	0.882846	ENSCAFG00000017438/ENSCAFG00000016576/ENSCAFG00000001726/ENSCAFG00000018727	RAB3D/SEPTIN1/ARF5/RAB31	4	2	ENSCAFG00000016576/ENSCAFG00000001726	2	ENSCAFG00000017438/ENSCAFG00000018727
MF	GO:0032549	ribonucleoside binding	4/180	219/7207	0.802758	0.882846	ENSCAFG00000017438/ENSCAFG00000016576/ENSCAFG00000001726/ENSCAFG00000018727	RAB3D/SEPTIN1/ARF5/RAB31	4	2	ENSCAFG00000016576/ENSCAFG00000001726	2	ENSCAFG00000017438/ENSCAFG00000018727
MF	GO:0032550	purine ribonucleoside binding	4/180	219/7207	0.802758	0.882846	ENSCAFG00000017438/ENSCAFG00000016576/ENSCAFG00000001726/ENSCAFG00000018727	RAB3D/SEPTIN1/ARF5/RAB31	4	2	ENSCAFG00000016576/ENSCAFG00000001726	2	ENSCAFG00000017438/ENSCAFG00000018727
MF	GO:0032561	guanyl ribonucleotide binding	4/180	219/7207	0.802758	0.882846	ENSCAFG00000017438/ENSCAFG00000016576/ENSCAFG00000001726/ENSCAFG00000018727	RAB3D/SEPTIN1/ARF5/RAB31	4	2	ENSCAFG00000016576/ENSCAFG00000001726	2	ENSCAFG00000017438/ENSCAFG00000018727
MF	GO:0003677	DNA binding	10/180	497/7207	0.8047	0.882846	ENSCAFG00000031326/ENSCAFG00000029603/ENSCAFG00000005212/ENSCAFG00000002169/ENSCAFG00000018001/ENSCAFG00000019711/ENSCAFG00000012903/ENSCAFG00000001324/ENSCAFG00000019688/ENSCAFG00000013040	CEBPB/FOXN2/FOSL2/NFIL3/NEIL1/POLRMT/RUNX3/ATF4/RERE/-	10	4	ENSCAFG00000018001/ENSCAFG00000019711/ENSCAFG00000012903/ENSCAFG00000013040	6	ENSCAFG00000031326/ENSCAFG00000029603/ENSCAFG00000005212/ENSCAFG00000002169/ENSCAFG00000001324/ENSCAFG00000019688
MF	GO:0001882	nucleoside binding	4/180	220/7207	0.80562	0.882846	ENSCAFG00000017438/ENSCAFG00000016576/ENSCAFG00000001726/ENSCAFG00000018727	RAB3D/SEPTIN1/ARF5/RAB31	4	2	ENSCAFG00000016576/ENSCAFG00000001726	2	ENSCAFG00000017438/ENSCAFG00000018727
MF	GO:0003735	structural constituent of ribosome	3/180	174/7207	0.815405	0.882846	ENSCAFG00000018740/ENSCAFG00000004857/ENSCAFG00000016065	-/-/-	3	1	ENSCAFG00000016065	2	ENSCAFG00000018740/ENSCAFG00000004857
MF	GO:0008270	zinc ion binding	8/180	412/7207	0.816095	0.882846	ENSCAFG00000024473/ENSCAFG00000019016/ENSCAFG00000018001/ENSCAFG00000007127/ENSCAFG00000018557/ENSCAFG00000015049/ENSCAFG00000012013/ENSCAFG00000023335	MEFV/CPD/NEIL1/LMO2/ADAMTS10/CDA/ANPEP/MMP8	8	2	ENSCAFG00000018001/ENSCAFG00000018557	6	ENSCAFG00000024473/ENSCAFG00000019016/ENSCAFG00000007127/ENSCAFG00000015049/ENSCAFG00000012013/ENSCAFG00000023335
MF	GO:0016874	ligase activity	1/180	68/7207	0.822372	0.882846	ENSCAFG00000000454	VARS2	1	1	ENSCAFG00000000454	0
MF	GO:0019001	guanyl nucleotide binding	4/180	229/7207	0.829896	0.882846	ENSCAFG00000017438/ENSCAFG00000016576/ENSCAFG00000001726/ENSCAFG00000018727	RAB3D/SEPTIN1/ARF5/RAB31	4	2	ENSCAFG00000016576/ENSCAFG00000001726	2	ENSCAFG00000017438/ENSCAFG00000018727
MF	GO:0017016	Ras GTPase binding	1/180	70/7207	0.831217	0.882846	ENSCAFG00000008465	FMNL3	1	1	ENSCAFG00000008465	0
MF	GO:0031267	small GTPase binding	1/180	70/7207	0.831217	0.882846	ENSCAFG00000008465	FMNL3	1	1	ENSCAFG00000008465	0
MF	GO:0008168	methyltransferase activity	1/180	72/7207	0.839624	0.88627	ENSCAFG00000015291	ASMTL	1	1	ENSCAFG00000015291	0
MF	GO:0016741	transferase activity, transferring one-carbon groups	1/180	76/7207	0.855209	0.897182	ENSCAFG00000015291	ASMTL	1	1	ENSCAFG00000015291	0
MF	GO:0046983	protein dimerization activity	2/180	156/7207	0.905842	0.940766	ENSCAFG00000013269/ENSCAFG00000032746	ID3/MXD1	2	1	ENSCAFG00000013269	1	ENSCAFG00000032746
MF	GO:0005198	structural molecule activity	3/180	214/7207	0.907757	0.940766	ENSCAFG00000018740/ENSCAFG00000004857/ENSCAFG00000016065	-/-/-	3	1	ENSCAFG00000016065	2	ENSCAFG00000018740/ENSCAFG00000004857
MF	GO:0051020	GTPase binding	1/180	98/7207	0.917566	0.945203	ENSCAFG00000008465	FMNL3	1	1	ENSCAFG00000008465	0
MF	GO:0016757	transferase activity, transferring glycosyl groups	1/180	105/7207	0.931118	0.951254	ENSCAFG00000003992	NAMPT	1	0		1	ENSCAFG00000003992
MF	GO:0008092	cytoskeletal protein binding	1/180	107/7207	0.934565	0.951254	ENSCAFG00000008465	FMNL3	1	1	ENSCAFG00000008465	0
MF	GO:0019899	enzyme binding	1/180	112/7207	0.942452	0.952109	ENSCAFG00000008465	FMNL3	1	1	ENSCAFG00000008465	0
MF	GO:0005509	calcium ion binding	2/180	183/7207	0.946542	0.952109	ENSCAFG00000018571/ENSCAFG00000006532	ADGRE1/DCHS1	2	1	ENSCAFG00000006532	1	ENSCAFG00000018571
MF	GO:0003723	RNA binding	1/180	174/7207	0.988384	0.988384	ENSCAFG00000024148	HEXIM1	1	0		1	ENSCAFG00000024148

## Sheet: Table S7
Supplementary Table S7. The KEGG enrichment analysis of DEGs.
KEGGID	Description	GeneRatio	BgRatio	pvalue	padj	geneID	geneName	keggID	Count	Up	Up_Gene_names	Down	Down_Gene_names
cfa04061	Viral protein interaction with cytokine and cytokine receptor	11/180	57/6068	6.49e-07	9.84e-05	ENSCAFG00000018164/ENSCAFG00000014615/ENSCAFG00000002134/ENSCAFG00000012844/ENSCAFG00000025016/ENSCAFG00000015184/ENSCAFG00000015197/ENSCAFG00000013879/ENSCAFG00000001511/ENSCAFG00000014612/ENSCAFG00000003029	CCL4/CXCR2/IL18RAP/IL10RA/CXCL6/LTBR/TNFRSF1A/CCR9/IL2RB/-/CXCL8	cfa:480600/cfa:478905/cfa:481327/cfa:610823/cfa:106557449/cfa:486728/cfa:403634/cfa:484793/cfa:403439/cfa:478906/cfa:403850	11	3	ENSCAFG00000018164/ENSCAFG00000013879/ENSCAFG00000001511	8	ENSCAFG00000014615/ENSCAFG00000002134/ENSCAFG00000012844/ENSCAFG00000025016/ENSCAFG00000015184/ENSCAFG00000015197/ENSCAFG00000014612/ENSCAFG00000003029
cfa04060	Cytokine-cytokine receptor interaction	19/180	175/6068	8e-07	9.84e-05	ENSCAFG00000018164/ENSCAFG00000019599/ENSCAFG00000030292/ENSCAFG00000014615/ENSCAFG00000007357/ENSCAFG00000014029/ENSCAFG00000002134/ENSCAFG00000012844/ENSCAFG00000025016/ENSCAFG00000015184/ENSCAFG00000003376/ENSCAFG00000015197/ENSCAFG00000013879/ENSCAFG00000001511/ENSCAFG00000007277/ENSCAFG00000014612/ENSCAFG00000003029/ENSCAFG00000011041/ENSCAFG00000001519	CCL4/TNFRSF25/LTB/CXCR2/ACVR1B/IL1RAP/IL18RAP/IL10RA/CXCL6/LTBR/CSF3R/TNFRSF1A/CCR9/IL2RB/IL1RN/-/CXCL8/CSF2RA/CSF2RB	cfa:480600/cfa:489632/cfa:481712/cfa:478905/cfa:486537/cfa:488126/cfa:481327/cfa:610823/cfa:106557449/cfa:486728/cfa:607605/cfa:403634/cfa:484793/cfa:403439/cfa:403660/cfa:478906/cfa:403850/cfa:609266/cfa:481276	19	5	ENSCAFG00000018164/ENSCAFG00000019599/ENSCAFG00000030292/ENSCAFG00000013879/ENSCAFG00000001511	14	ENSCAFG00000014615/ENSCAFG00000007357/ENSCAFG00000014029/ENSCAFG00000002134/ENSCAFG00000012844/ENSCAFG00000025016/ENSCAFG00000015184/ENSCAFG00000003376/ENSCAFG00000015197/ENSCAFG00000007277/ENSCAFG00000014612/ENSCAFG00000003029/ENSCAFG00000011041/ENSCAFG00000001519
cfa04380	Osteoclast differentiation	15/180	121/6068	2.34e-06	0.000191618	ENSCAFG00000030509/ENSCAFG00000005212/ENSCAFG00000017040/ENSCAFG00000011504/ENSCAFG00000004782/ENSCAFG00000015197/ENSCAFG00000018897/ENSCAFG00000010625/ENSCAFG00000013314/ENSCAFG00000025524/ENSCAFG00000013418/ENSCAFG00000001378/ENSCAFG00000002171/ENSCAFG00000024425/ENSCAFG00000016961	-/FOSL2/FOS/FCGR1A/GAB2/TNFRSF1A/JUN/LCK/NCF2/-/NFKBIA/MAPK14/SYK/-/LCP2	cfa:484309/cfa:608412/cfa:490792/cfa:403462/cfa:485167/cfa:403634/cfa:609429/cfa:478151/cfa:480036/cfa:609452/cfa:480291/cfa:403856/cfa:484196/cfa:484309/cfa:489126	15	1	ENSCAFG00000010625	14	ENSCAFG00000030509/ENSCAFG00000005212/ENSCAFG00000017040/ENSCAFG00000011504/ENSCAFG00000004782/ENSCAFG00000015197/ENSCAFG00000018897/ENSCAFG00000013314/ENSCAFG00000025524/ENSCAFG00000013418/ENSCAFG00000001378/ENSCAFG00000002171/ENSCAFG00000024425/ENSCAFG00000016961
cfa04640	Hematopoietic cell lineage	12/180	93/6068	1.65e-05	0.00101275	ENSCAFG00000011630/ENSCAFG00000005852/ENSCAFG00000031719/ENSCAFG00000011504/ENSCAFG00000003376/ENSCAFG00000028603/ENSCAFG00000012013/ENSCAFG00000029286/ENSCAFG00000017303/ENSCAFG00000016332/ENSCAFG00000003636/ENSCAFG00000011041	-/-/CD3D/FCGR1A/CSF3R/-/ANPEP/CD7/CD19/CD5/FLT3LG/CSF2RA	cfa:102157092/cfa:607076/cfa:479419/cfa:403462/cfa:607605/cfa:100686511/cfa:403913/cfa:607675/cfa:607898/cfa:612338/cfa:442938/cfa:609266	12	5	ENSCAFG00000031719/ENSCAFG00000029286/ENSCAFG00000017303/ENSCAFG00000016332/ENSCAFG00000003636	7	ENSCAFG00000011630/ENSCAFG00000005852/ENSCAFG00000011504/ENSCAFG00000003376/ENSCAFG00000028603/ENSCAFG00000012013/ENSCAFG00000011041
cfa04064	NF-kappa B signaling pathway	12/180	120/6068	0.000207369	0.0102026	ENSCAFG00000005852/ENSCAFG00000003518/ENSCAFG00000030292/ENSCAFG00000002371/ENSCAFG00000015184/ENSCAFG00000007053/ENSCAFG00000015197/ENSCAFG00000010625/ENSCAFG00000013418/ENSCAFG00000007034/ENSCAFG00000002171/ENSCAFG00000003029	-/TLR4/LTB/ZAP70/LTBR/BCL2L1/TNFRSF1A/LCK/NFKBIA/LYN/SYK/CXCL8	cfa:607076/cfa:403417/cfa:481712/cfa:100271860/cfa:486728/cfa:403618/cfa:403634/cfa:478151/cfa:480291/cfa:477886/cfa:484196/cfa:403850	12	4	ENSCAFG00000030292/ENSCAFG00000002371/ENSCAFG00000007053/ENSCAFG00000010625	8	ENSCAFG00000005852/ENSCAFG00000003518/ENSCAFG00000015184/ENSCAFG00000015197/ENSCAFG00000013418/ENSCAFG00000007034/ENSCAFG00000002171/ENSCAFG00000003029
cfa04659	Th17 cell differentiation	11/180	109/6068	0.000352783	0.0144641	ENSCAFG00000016705/ENSCAFG00000014029/ENSCAFG00000017040/ENSCAFG00000012903/ENSCAFG00000031719/ENSCAFG00000002371/ENSCAFG00000018897/ENSCAFG00000010625/ENSCAFG00000013418/ENSCAFG00000001511/ENSCAFG00000001378	TBX21/IL1RAP/FOS/RUNX3/CD3D/ZAP70/JUN/LCK/NFKBIA/IL2RB/MAPK14	cfa:491044/cfa:488126/cfa:490792/cfa:487746/cfa:479419/cfa:100271860/cfa:609429/cfa:478151/cfa:480291/cfa:403439/cfa:403856	11	6	ENSCAFG00000016705/ENSCAFG00000012903/ENSCAFG00000031719/ENSCAFG00000002371/ENSCAFG00000010625/ENSCAFG00000001511	5	ENSCAFG00000014029/ENSCAFG00000017040/ENSCAFG00000018897/ENSCAFG00000013418/ENSCAFG00000001378
cfa04621	NOD-like receptor signaling pathway	13/180	152/6068	0.00053318	0.0187375	ENSCAFG00000012896/ENSCAFG00000029897/ENSCAFG00000003518/ENSCAFG00000024473/ENSCAFG00000007053/ENSCAFG00000012187/ENSCAFG00000003992/ENSCAFG00000018897/ENSCAFG00000013418/ENSCAFG00000001378/ENSCAFG00000001130/ENSCAFG00000011405/ENSCAFG00000003029	CAMP/-/TLR4/MEFV/BCL2L1/NLRX1/NAMPT/JUN/NFKBIA/MAPK14/ITPR3/TXNIP/CXCL8	cfa:442947/cfa:100855763/cfa:403417/cfa:490041/cfa:403618/cfa:489370/cfa:100856598/cfa:609429/cfa:480291/cfa:403856/cfa:481746/cfa:475829/cfa:403850	13	4	ENSCAFG00000012896/ENSCAFG00000007053/ENSCAFG00000012187/ENSCAFG00000001130	9	ENSCAFG00000029897/ENSCAFG00000003518/ENSCAFG00000024473/ENSCAFG00000003992/ENSCAFG00000018897/ENSCAFG00000013418/ENSCAFG00000001378/ENSCAFG00000011405/ENSCAFG00000003029
cfa05323	Rheumatoid arthritis	10/180	101/6068	0.000761752	0.0234239	ENSCAFG00000018164/ENSCAFG00000003518/ENSCAFG00000030292/ENSCAFG00000017040/ENSCAFG00000025016/ENSCAFG00000018897/ENSCAFG00000019363/ENSCAFG00000011751/ENSCAFG00000015017/ENSCAFG00000003029	CCL4/TLR4/LTB/FOS/CXCL6/JUN/ATP6V0C/CD86/ATP6V0A1/CXCL8	cfa:480600/cfa:403417/cfa:481712/cfa:490792/cfa:106557449/cfa:609429/cfa:479877/cfa:403764/cfa:607705/cfa:403850	10	2	ENSCAFG00000018164/ENSCAFG00000030292	8	ENSCAFG00000003518/ENSCAFG00000017040/ENSCAFG00000025016/ENSCAFG00000018897/ENSCAFG00000019363/ENSCAFG00000011751/ENSCAFG00000015017/ENSCAFG00000003029
cfa04620	Toll-like receptor signaling pathway	9/180	85/6068	0.000859968	0.0235058	ENSCAFG00000005852/ENSCAFG00000018164/ENSCAFG00000003518/ENSCAFG00000017040/ENSCAFG00000018897/ENSCAFG00000013418/ENSCAFG00000001378/ENSCAFG00000011751/ENSCAFG00000003029	-/CCL4/TLR4/FOS/JUN/NFKBIA/MAPK14/CD86/CXCL8	cfa:607076/cfa:480600/cfa:403417/cfa:490792/cfa:609429/cfa:480291/cfa:403856/cfa:403764/cfa:403850	9	1	ENSCAFG00000018164	8	ENSCAFG00000005852/ENSCAFG00000003518/ENSCAFG00000017040/ENSCAFG00000018897/ENSCAFG00000013418/ENSCAFG00000001378/ENSCAFG00000011751/ENSCAFG00000003029
cfa05152	Tuberculosis	13/180	167/6068	0.00129115	0.0314371	ENSCAFG00000012896/ENSCAFG00000011630/ENSCAFG00000005852/ENSCAFG00000031326/ENSCAFG00000003518/ENSCAFG00000011504/ENSCAFG00000012844/ENSCAFG00000015197/ENSCAFG00000018510/ENSCAFG00000001378/ENSCAFG00000019363/ENSCAFG00000015017/ENSCAFG00000002171	CAMP/-/-/CEBPB/TLR4/FCGR1A/IL10RA/TNFRSF1A/LAMP2/MAPK14/ATP6V0C/ATP6V0A1/SYK	cfa:442947/cfa:102157092/cfa:607076/cfa:100856480/cfa:403417/cfa:403462/cfa:610823/cfa:403634/cfa:481037/cfa:403856/cfa:479877/cfa:607705/cfa:484196	13	1	ENSCAFG00000012896	12	ENSCAFG00000011630/ENSCAFG00000005852/ENSCAFG00000031326/ENSCAFG00000003518/ENSCAFG00000011504/ENSCAFG00000012844/ENSCAFG00000015197/ENSCAFG00000018510/ENSCAFG00000001378/ENSCAFG00000019363/ENSCAFG00000015017/ENSCAFG00000002171
cfa04658	Th1 and Th2 cell differentiation	9/180	91/6068	0.00140573	0.0314371	ENSCAFG00000016705/ENSCAFG00000017040/ENSCAFG00000031719/ENSCAFG00000002371/ENSCAFG00000018897/ENSCAFG00000010625/ENSCAFG00000013418/ENSCAFG00000001511/ENSCAFG00000001378	TBX21/FOS/CD3D/ZAP70/JUN/LCK/NFKBIA/IL2RB/MAPK14	cfa:491044/cfa:490792/cfa:479419/cfa:100271860/cfa:609429/cfa:478151/cfa:480291/cfa:403439/cfa:403856	9	5	ENSCAFG00000016705/ENSCAFG00000031719/ENSCAFG00000002371/ENSCAFG00000010625/ENSCAFG00000001511	4	ENSCAFG00000017040/ENSCAFG00000018897/ENSCAFG00000013418/ENSCAFG00000001378
cfa05142	Chagas disease (American trypanosomiasis)	9/180	103/6068	0.00332136	0.0680878	ENSCAFG00000018164/ENSCAFG00000003518/ENSCAFG00000017040/ENSCAFG00000031719/ENSCAFG00000015197/ENSCAFG00000018897/ENSCAFG00000013418/ENSCAFG00000001378/ENSCAFG00000003029	CCL4/TLR4/FOS/CD3D/TNFRSF1A/JUN/NFKBIA/MAPK14/CXCL8	cfa:480600/cfa:403417/cfa:490792/cfa:479419/cfa:403634/cfa:609429/cfa:480291/cfa:403856/cfa:403850	9	2	ENSCAFG00000018164/ENSCAFG00000031719	7	ENSCAFG00000003518/ENSCAFG00000017040/ENSCAFG00000015197/ENSCAFG00000018897/ENSCAFG00000013418/ENSCAFG00000001378/ENSCAFG00000003029
cfa05133	Pertussis	7/180	70/6068	0.0044583	0.0838945	ENSCAFG00000005852/ENSCAFG00000003518/ENSCAFG00000017040/ENSCAFG00000025016/ENSCAFG00000018897/ENSCAFG00000001378/ENSCAFG00000003029	-/TLR4/FOS/CXCL6/JUN/MAPK14/CXCL8	cfa:607076/cfa:403417/cfa:490792/cfa:106557449/cfa:609429/cfa:403856/cfa:403850	7	0		7	ENSCAFG00000005852/ENSCAFG00000003518/ENSCAFG00000017040/ENSCAFG00000025016/ENSCAFG00000018897/ENSCAFG00000001378/ENSCAFG00000003029
cfa04210	Apoptosis	10/180	129/6068	0.00477448	0.0838945	ENSCAFG00000014071/ENSCAFG00000014076/ENSCAFG00000017040/ENSCAFG00000007053/ENSCAFG00000015197/ENSCAFG00000018897/ENSCAFG00000001324/ENSCAFG00000013418/ENSCAFG00000001130/ENSCAFG00000001519	PRF1/CTSH/FOS/BCL2L1/TNFRSF1A/JUN/ATF4/NFKBIA/ITPR3/CSF2RB	cfa:489030/cfa:479065/cfa:490792/cfa:403618/cfa:403634/cfa:609429/cfa:474503/cfa:480291/cfa:481746/cfa:481276	10	3	ENSCAFG00000014071/ENSCAFG00000007053/ENSCAFG00000001130	7	ENSCAFG00000014076/ENSCAFG00000017040/ENSCAFG00000015197/ENSCAFG00000018897/ENSCAFG00000001324/ENSCAFG00000013418/ENSCAFG00000001519
cfa00983	Drug metabolism - other enzymes	6/180	55/6068	0.00543905	0.0878045	ENSCAFG00000014262/ENSCAFG00000005609/ENSCAFG00000020062/ENSCAFG00000015049/ENSCAFG00000012619/ENSCAFG00000010362	-/XDH/DPYD/CDA/MGST1/-	cfa:480772/cfa:483028/cfa:479935/cfa:487393/cfa:477683/cfa:611514	6	0		6	ENSCAFG00000014262/ENSCAFG00000005609/ENSCAFG00000020062/ENSCAFG00000015049/ENSCAFG00000012619/ENSCAFG00000010362
cfa04662	B cell receptor signaling pathway	8/180	92/6068	0.00571086	0.0878045	ENSCAFG00000030509/ENSCAFG00000017040/ENSCAFG00000018897/ENSCAFG00000013418/ENSCAFG00000017303/ENSCAFG00000007034/ENSCAFG00000002171/ENSCAFG00000024425	-/FOS/JUN/NFKBIA/CD19/LYN/SYK/-	cfa:484309/cfa:490792/cfa:609429/cfa:480291/cfa:607898/cfa:477886/cfa:484196/cfa:484309	8	1	ENSCAFG00000017303	7	ENSCAFG00000030509/ENSCAFG00000017040/ENSCAFG00000018897/ENSCAFG00000013418/ENSCAFG00000007034/ENSCAFG00000002171/ENSCAFG00000024425
cfa05135	Yersinia infection	11/180	155/6068	0.0061117	0.0884399	ENSCAFG00000003518/ENSCAFG00000024473/ENSCAFG00000017040/ENSCAFG00000002371/ENSCAFG00000018897/ENSCAFG00000010625/ENSCAFG00000013418/ENSCAFG00000001378/ENSCAFG00000014345/ENSCAFG00000003029/ENSCAFG00000016961	TLR4/MEFV/FOS/ZAP70/JUN/LCK/NFKBIA/MAPK14/FN1/CXCL8/LCP2	cfa:403417/cfa:490041/cfa:490792/cfa:100271860/cfa:609429/cfa:478151/cfa:480291/cfa:403856/cfa:403845/cfa:403850/cfa:489126	11	2	ENSCAFG00000002371/ENSCAFG00000010625	9	ENSCAFG00000003518/ENSCAFG00000024473/ENSCAFG00000017040/ENSCAFG00000018897/ENSCAFG00000013418/ENSCAFG00000001378/ENSCAFG00000014345/ENSCAFG00000003029/ENSCAFG00000016961
cfa04660	T cell receptor signaling pathway	9/180	115/6068	0.00687341	0.0907526	ENSCAFG00000017040/ENSCAFG00000031719/ENSCAFG00000002371/ENSCAFG00000018897/ENSCAFG00000010625/ENSCAFG00000013418/ENSCAFG00000001378/ENSCAFG00000017565/ENSCAFG00000016961	FOS/CD3D/ZAP70/JUN/LCK/NFKBIA/MAPK14/ITK/LCP2	cfa:490792/cfa:479419/cfa:100271860/cfa:609429/cfa:478151/cfa:480291/cfa:403856/cfa:489159/cfa:489126	9	4	ENSCAFG00000031719/ENSCAFG00000002371/ENSCAFG00000010625/ENSCAFG00000017565	5	ENSCAFG00000017040/ENSCAFG00000018897/ENSCAFG00000013418/ENSCAFG00000001378/ENSCAFG00000016961
cfa04657	IL-17 signaling pathway	7/180	76/6068	0.00700934	0.0907526	ENSCAFG00000031326/ENSCAFG00000017040/ENSCAFG00000025016/ENSCAFG00000018897/ENSCAFG00000013418/ENSCAFG00000001378/ENSCAFG00000003029	CEBPB/FOS/CXCL6/JUN/NFKBIA/MAPK14/CXCL8	cfa:100856480/cfa:490792/cfa:106557449/cfa:609429/cfa:480291/cfa:403856/cfa:403850	7	0		7	ENSCAFG00000031326/ENSCAFG00000017040/ENSCAFG00000025016/ENSCAFG00000018897/ENSCAFG00000013418/ENSCAFG00000001378/ENSCAFG00000003029
cfa04668	TNF signaling pathway	8/180	97/6068	0.00782528	0.09432	ENSCAFG00000031326/ENSCAFG00000017040/ENSCAFG00000025016/ENSCAFG00000015197/ENSCAFG00000018897/ENSCAFG00000001324/ENSCAFG00000013418/ENSCAFG00000001378	CEBPB/FOS/CXCL6/TNFRSF1A/JUN/ATF4/NFKBIA/MAPK14	cfa:100856480/cfa:490792/cfa:106557449/cfa:403634/cfa:609429/cfa:474503/cfa:480291/cfa:403856	8	0		8	ENSCAFG00000031326/ENSCAFG00000017040/ENSCAFG00000025016/ENSCAFG00000015197/ENSCAFG00000018897/ENSCAFG00000001324/ENSCAFG00000013418/ENSCAFG00000001378
cfa05166	Human T-cell leukemia virus 1 infection	13/180	207/6068	0.00825216	0.09432	ENSCAFG00000013273/ENSCAFG00000017040/ENSCAFG00000009978/ENSCAFG00000031719/ENSCAFG00000015184/ENSCAFG00000007053/ENSCAFG00000015197/ENSCAFG00000018897/ENSCAFG00000010625/ENSCAFG00000001324/ENSCAFG00000013418/ENSCAFG00000001511/ENSCAFG00000005259	E2F2/FOS/ETS2/CD3D/LTBR/BCL2L1/TNFRSF1A/JUN/LCK/ATF4/NFKBIA/IL2RB/CDC20	cfa:100855664/cfa:490792/cfa:487761/cfa:479419/cfa:486728/cfa:403618/cfa:403634/cfa:609429/cfa:478151/cfa:474503/cfa:480291/cfa:403439/cfa:100855774	13	6	ENSCAFG00000013273/ENSCAFG00000031719/ENSCAFG00000007053/ENSCAFG00000010625/ENSCAFG00000001511/ENSCAFG00000005259	7	ENSCAFG00000017040/ENSCAFG00000009978/ENSCAFG00000015184/ENSCAFG00000015197/ENSCAFG00000018897/ENSCAFG00000001324/ENSCAFG00000013418
cfa04142	Lysosome	9/180	119/6068	0.00854769	0.09432	ENSCAFG00000014388/ENSCAFG00000008611/ENSCAFG00000014076/ENSCAFG00000019835/ENSCAFG00000030466/ENSCAFG00000018510/ENSCAFG00000019363/ENSCAFG00000012215/ENSCAFG00000015017	PSAP/SCARB2/CTSH/SORT1/-/LAMP2/ATP6V0C/AP1S2/ATP6V0A1	cfa:479240/cfa:478435/cfa:479065/cfa:479915/cfa:490004/cfa:481037/cfa:479877/cfa:611468/cfa:607705	9	0		9	ENSCAFG00000014388/ENSCAFG00000008611/ENSCAFG00000014076/ENSCAFG00000019835/ENSCAFG00000030466/ENSCAFG00000018510/ENSCAFG00000019363/ENSCAFG00000012215/ENSCAFG00000015017
cfa05235	PD-L1 expression and PD-1 checkpoint pathway in cancer	8/180	99/6068	0.00881854	0.09432	ENSCAFG00000003518/ENSCAFG00000017040/ENSCAFG00000031719/ENSCAFG00000002371/ENSCAFG00000018897/ENSCAFG00000010625/ENSCAFG00000013418/ENSCAFG00000001378	TLR4/FOS/CD3D/ZAP70/JUN/LCK/NFKBIA/MAPK14	cfa:403417/cfa:490792/cfa:479419/cfa:100271860/cfa:609429/cfa:478151/cfa:480291/cfa:403856	8	3	ENSCAFG00000031719/ENSCAFG00000002371/ENSCAFG00000010625	5	ENSCAFG00000003518/ENSCAFG00000017040/ENSCAFG00000018897/ENSCAFG00000013418/ENSCAFG00000001378
cfa05167	Kaposi sarcoma-associated herpesvirus infection	11/180	164/6068	0.00922392	0.0945451	ENSCAFG00000013273/ENSCAFG00000017040/ENSCAFG00000015197/ENSCAFG00000018897/ENSCAFG00000013418/ENSCAFG00000001378/ENSCAFG00000001130/ENSCAFG00000007034/ENSCAFG00000011751/ENSCAFG00000002171/ENSCAFG00000003029	E2F2/FOS/TNFRSF1A/JUN/NFKBIA/MAPK14/ITPR3/LYN/CD86/SYK/CXCL8	cfa:100855664/cfa:490792/cfa:403634/cfa:609429/cfa:480291/cfa:403856/cfa:481746/cfa:477886/cfa:403764/cfa:484196/cfa:403850	11	2	ENSCAFG00000013273/ENSCAFG00000001130	9	ENSCAFG00000017040/ENSCAFG00000015197/ENSCAFG00000018897/ENSCAFG00000013418/ENSCAFG00000001378/ENSCAFG00000007034/ENSCAFG00000011751/ENSCAFG00000002171/ENSCAFG00000003029
cfa04610	Complement and coagulation cascades	5/180	46/6068	0.0111268	0.109487	ENSCAFG00000011630/ENSCAFG00000017646/ENSCAFG00000004175/ENSCAFG00000025063/ENSCAFG00000015215	-/SERPINA1/C5AR1/-/F5	cfa:102157092/cfa:480422/cfa:442974/cfa:609365/cfa:100685858	5	0		5	ENSCAFG00000011630/ENSCAFG00000017646/ENSCAFG00000004175/ENSCAFG00000025063/ENSCAFG00000015215
cfa00240	Pyrimidine metabolism	5/180	51/6068	0.0169408	0.156362	ENSCAFG00000014262/ENSCAFG00000010354/ENSCAFG00000020062/ENSCAFG00000015049/ENSCAFG00000010362	-/NT5C2/DPYD/CDA/-	cfa:480772/cfa:477809/cfa:479935/cfa:487393/cfa:611514	5	0		5	ENSCAFG00000014262/ENSCAFG00000010354/ENSCAFG00000020062/ENSCAFG00000015049/ENSCAFG00000010362
cfa04062	Chemokine signaling pathway	10/180	156/6068	0.0171617	0.156362	ENSCAFG00000018164/ENSCAFG00000014615/ENSCAFG00000025016/ENSCAFG00000013418/ENSCAFG00000013879/ENSCAFG00000012070/ENSCAFG00000007034/ENSCAFG00000017565/ENSCAFG00000014612/ENSCAFG00000003029	CCL4/CXCR2/CXCL6/NFKBIA/CCR9/FGR/LYN/ITK/-/CXCL8	cfa:480600/cfa:478905/cfa:106557449/cfa:480291/cfa:484793/cfa:487341/cfa:477886/cfa:489159/cfa:478906/cfa:403850	10	3	ENSCAFG00000018164/ENSCAFG00000013879/ENSCAFG00000017565	7	ENSCAFG00000014615/ENSCAFG00000025016/ENSCAFG00000013418/ENSCAFG00000012070/ENSCAFG00000007034/ENSCAFG00000014612/ENSCAFG00000003029
cfa05140	Leishmaniasis	8/180	114/6068	0.019518	0.167099	ENSCAFG00000011630/ENSCAFG00000003518/ENSCAFG00000017040/ENSCAFG00000011504/ENSCAFG00000018897/ENSCAFG00000013314/ENSCAFG00000013418/ENSCAFG00000001378	-/TLR4/FOS/FCGR1A/JUN/NCF2/NFKBIA/MAPK14	cfa:102157092/cfa:403417/cfa:490792/cfa:403462/cfa:609429/cfa:480036/cfa:480291/cfa:403856	8	0		8	ENSCAFG00000011630/ENSCAFG00000003518/ENSCAFG00000017040/ENSCAFG00000011504/ENSCAFG00000018897/ENSCAFG00000013314/ENSCAFG00000013418/ENSCAFG00000001378
cfa05202	Transcriptional misregulation in cancer	11/180	183/6068	0.0196987	0.167099	ENSCAFG00000005852/ENSCAFG00000031326/novel.445/ENSCAFG00000012903/ENSCAFG00000013904/ENSCAFG00000011504/ENSCAFG00000007053/ENSCAFG00000019589/ENSCAFG00000001511/ENSCAFG00000011751/ENSCAFG00000003029	-/CEBPB/-/RUNX3/BCL6/FCGR1A/BCL2L1/BAIAP3/IL2RB/CD86/CXCL8	cfa:607076/cfa:100856480/cfa:490079/cfa:487746/cfa:488124/cfa:403462/cfa:403618/cfa:490079/cfa:403439/cfa:403764/cfa:403850	11	5	novel.445/ENSCAFG00000012903/ENSCAFG00000007053/ENSCAFG00000019589/ENSCAFG00000001511	6	ENSCAFG00000005852/ENSCAFG00000031326/ENSCAFG00000013904/ENSCAFG00000011504/ENSCAFG00000011751/ENSCAFG00000003029
cfa05145	Toxoplasmosis	7/180	101/6068	0.0298483	0.244756	ENSCAFG00000003518/ENSCAFG00000006948/ENSCAFG00000012844/ENSCAFG00000007053/ENSCAFG00000015197/ENSCAFG00000013418/ENSCAFG00000001378	TLR4/ALOX5/IL10RA/BCL2L1/TNFRSF1A/NFKBIA/MAPK14	cfa:403417/cfa:477753/cfa:610823/cfa:403618/cfa:403634/cfa:480291/cfa:403856	7	1	ENSCAFG00000007053	6	ENSCAFG00000003518/ENSCAFG00000006948/ENSCAFG00000012844/ENSCAFG00000015197/ENSCAFG00000013418/ENSCAFG00000001378
cfa05162	Measles	8/180	128/6068	0.0358638	0.276814	ENSCAFG00000003518/ENSCAFG00000017040/ENSCAFG00000031719/ENSCAFG00000007053/ENSCAFG00000018897/ENSCAFG00000013418/ENSCAFG00000001511/ENSCAFG00000025063	TLR4/FOS/CD3D/BCL2L1/JUN/NFKBIA/IL2RB/-	cfa:403417/cfa:490792/cfa:479419/cfa:403618/cfa:609429/cfa:480291/cfa:403439/cfa:609365	8	3	ENSCAFG00000031719/ENSCAFG00000007053/ENSCAFG00000001511	5	ENSCAFG00000003518/ENSCAFG00000017040/ENSCAFG00000018897/ENSCAFG00000013418/ENSCAFG00000025063
cfa04664	Fc epsilon RI signaling pathway	6/180	83/6068	0.0360083	0.276814	ENSCAFG00000006948/ENSCAFG00000004782/ENSCAFG00000001378/ENSCAFG00000007034/ENSCAFG00000002171/ENSCAFG00000016961	ALOX5/GAB2/MAPK14/LYN/SYK/LCP2	cfa:477753/cfa:485167/cfa:403856/cfa:477886/cfa:484196/cfa:489126	6	0		6	ENSCAFG00000006948/ENSCAFG00000004782/ENSCAFG00000001378/ENSCAFG00000007034/ENSCAFG00000002171/ENSCAFG00000016961
cfa04611	Platelet activation	7/180	109/6068	0.0425573	0.307915	ENSCAFG00000019175/ENSCAFG00000028460/ENSCAFG00000001378/ENSCAFG00000001130/ENSCAFG00000007034/ENSCAFG00000002171/ENSCAFG00000016961	TBXA2R/-/MAPK14/ITPR3/LYN/SYK/LCP2	cfa:485056/cfa:102152225/cfa:403856/cfa:481746/cfa:477886/cfa:484196/cfa:489126	7	3	ENSCAFG00000019175/ENSCAFG00000028460/ENSCAFG00000001130	4	ENSCAFG00000001378/ENSCAFG00000007034/ENSCAFG00000002171/ENSCAFG00000016961
cfa04926	Relaxin signaling pathway	7/180	109/6068	0.0425573	0.307915	ENSCAFG00000028460/ENSCAFG00000017040/ENSCAFG00000016504/ENSCAFG00000018897/ENSCAFG00000001324/ENSCAFG00000013418/ENSCAFG00000001378	-/FOS/IL27RA/JUN/ATF4/NFKBIA/MAPK14	cfa:102152225/cfa:490792/cfa:484907/cfa:609429/cfa:474503/cfa:480291/cfa:403856	7	2	ENSCAFG00000028460/ENSCAFG00000016504	5	ENSCAFG00000017040/ENSCAFG00000018897/ENSCAFG00000001324/ENSCAFG00000013418/ENSCAFG00000001378
cfa04614	Renin-angiotensin system	2/180	12/6068	0.04751	0.333786	ENSCAFG00000012443/ENSCAFG00000012013	CMA1/ANPEP	cfa:490628/cfa:403913	2	1	ENSCAFG00000012443	1	ENSCAFG00000012013
cfa00760	Nicotinate and nicotinamide metabolism	3/180	28/6068	0.0488468	0.333786	ENSCAFG00000010354/ENSCAFG00000003992/ENSCAFG00000019219	NT5C2/NAMPT/NADK	cfa:477809/cfa:100856598/cfa:489589	3	0		3	ENSCAFG00000010354/ENSCAFG00000003992/ENSCAFG00000019219
cfa00561	Glycerolipid metabolism	4/180	48/6068	0.052976	0.334157	ENSCAFG00000009133/ENSCAFG00000005365/ENSCAFG00000008745/ENSCAFG00000016708	GPAT3/DGAT2/MAPKAPK5/DGKQ	cfa:478460/cfa:485185/cfa:610941/cfa:488867	4	1	ENSCAFG00000016708	3	ENSCAFG00000009133/ENSCAFG00000005365/ENSCAFG00000008745
cfa04216	Ferroptosis	4/180	48/6068	0.052976	0.334157	ENSCAFG00000006065/ENSCAFG00000015949/ENSCAFG00000018063/ENSCAFG00000005494	PRNP/ALOX15/ACSL4/-	cfa:485783/cfa:489458/cfa:481018/cfa:477042	4	1	ENSCAFG00000015949	3	ENSCAFG00000006065/ENSCAFG00000018063/ENSCAFG00000005494
cfa04622	RIG-I-like receptor signaling pathway	4/180	48/6068	0.052976	0.334157	ENSCAFG00000012187/ENSCAFG00000013418/ENSCAFG00000001378/ENSCAFG00000003029	NLRX1/NFKBIA/MAPK14/CXCL8	cfa:489370/cfa:480291/cfa:403856/cfa:403850	4	1	ENSCAFG00000012187	3	ENSCAFG00000013418/ENSCAFG00000001378/ENSCAFG00000003029
cfa05146	Amoebiasis	6/180	94/6068	0.05975	0.352408	ENSCAFG00000005852/ENSCAFG00000028460/ENSCAFG00000003518/ENSCAFG00000016428/ENSCAFG00000014345/ENSCAFG00000003029	-/-/TLR4/ARG2/FN1/CXCL8	cfa:607076/cfa:102152225/cfa:403417/cfa:480364/cfa:403845/cfa:403850	6	1	ENSCAFG00000028460	5	ENSCAFG00000005852/ENSCAFG00000003518/ENSCAFG00000016428/ENSCAFG00000014345/ENSCAFG00000003029
cfa05170	Human immunodeficiency virus 1 infection	10/180	193/6068	0.0602884	0.352408	ENSCAFG00000003518/ENSCAFG00000017040/ENSCAFG00000031719/ENSCAFG00000007053/ENSCAFG00000015197/ENSCAFG00000018897/ENSCAFG00000013418/ENSCAFG00000001378/ENSCAFG00000001130/ENSCAFG00000012215	TLR4/FOS/CD3D/BCL2L1/TNFRSF1A/JUN/NFKBIA/MAPK14/ITPR3/AP1S2	cfa:403417/cfa:490792/cfa:479419/cfa:403618/cfa:403634/cfa:609429/cfa:480291/cfa:403856/cfa:481746/cfa:611468	10	3	ENSCAFG00000031719/ENSCAFG00000007053/ENSCAFG00000001130	7	ENSCAFG00000003518/ENSCAFG00000017040/ENSCAFG00000015197/ENSCAFG00000018897/ENSCAFG00000013418/ENSCAFG00000001378/ENSCAFG00000012215
cfa05163	Human cytomegalovirus infection	10/180	194/6068	0.0619981	0.352408	ENSCAFG00000018164/ENSCAFG00000014615/ENSCAFG00000013273/ENSCAFG00000012844/ENSCAFG00000015197/ENSCAFG00000001324/ENSCAFG00000013418/ENSCAFG00000001378/ENSCAFG00000001130/ENSCAFG00000003029	CCL4/CXCR2/E2F2/IL10RA/TNFRSF1A/ATF4/NFKBIA/MAPK14/ITPR3/CXCL8	cfa:480600/cfa:478905/cfa:100855664/cfa:610823/cfa:403634/cfa:474503/cfa:480291/cfa:403856/cfa:481746/cfa:403850	10	3	ENSCAFG00000018164/ENSCAFG00000013273/ENSCAFG00000001130	7	ENSCAFG00000014615/ENSCAFG00000012844/ENSCAFG00000015197/ENSCAFG00000001324/ENSCAFG00000013418/ENSCAFG00000001378/ENSCAFG00000003029
cfa00061	Fatty acid biosynthesis	2/180	14/6068	0.0630323	0.352408	ENSCAFG00000006006/ENSCAFG00000018063	FASN/ACSL4	cfa:483378/cfa:481018	2	1	ENSCAFG00000006006	1	ENSCAFG00000018063
cfa00770	Pantothenate and CoA biosynthesis	2/180	14/6068	0.0630323	0.352408	ENSCAFG00000017049/ENSCAFG00000020062	PANK3/DPYD	cfa:489133/cfa:479935	2	0		2	ENSCAFG00000017049/ENSCAFG00000020062
cfa05161	Hepatitis B	8/180	145/6068	0.0657864	0.359633	ENSCAFG00000003518/ENSCAFG00000013273/ENSCAFG00000017040/ENSCAFG00000018897/ENSCAFG00000001324/ENSCAFG00000013418/ENSCAFG00000001378/ENSCAFG00000003029	TLR4/E2F2/FOS/JUN/ATF4/NFKBIA/MAPK14/CXCL8	cfa:403417/cfa:100855664/cfa:490792/cfa:609429/cfa:474503/cfa:480291/cfa:403856/cfa:403850	8	1	ENSCAFG00000013273	7	ENSCAFG00000003518/ENSCAFG00000017040/ENSCAFG00000018897/ENSCAFG00000001324/ENSCAFG00000013418/ENSCAFG00000001378/ENSCAFG00000003029
cfa04971	Gastric acid secretion	4/180	53/6068	0.0712721	0.370589	ENSCAFG00000010736/ENSCAFG00000007731/ENSCAFG00000009817/ENSCAFG00000001130	KCNJ2/ATP1B3/KCNJ15/ITPR3	cfa:403717/cfa:477098/cfa:487759/cfa:481746	4	1	ENSCAFG00000001130	3	ENSCAFG00000010736/ENSCAFG00000007731/ENSCAFG00000009817
cfa05340	Primary immunodeficiency	4/180	53/6068	0.0712721	0.370589	ENSCAFG00000031719/ENSCAFG00000002371/ENSCAFG00000010625/ENSCAFG00000017303	CD3D/ZAP70/LCK/CD19	cfa:479419/cfa:100271860/cfa:478151/cfa:607898	4	4	ENSCAFG00000031719/ENSCAFG00000002371/ENSCAFG00000010625/ENSCAFG00000017303	0
cfa04072	Phospholipase D signaling pathway	8/180	148/6068	0.0723101	0.370589	ENSCAFG00000014615/ENSCAFG00000019869/ENSCAFG00000016708/ENSCAFG00000004782/ENSCAFG00000015246/ENSCAFG00000014612/ENSCAFG00000002171/ENSCAFG00000003029	CXCR2/-/DGKQ/GAB2/PLD1/-/SYK/CXCL8	cfa:478905/cfa:480686/cfa:488867/cfa:485167/cfa:488167/cfa:478906/cfa:484196/cfa:403850	8	2	ENSCAFG00000019869/ENSCAFG00000016708	6	ENSCAFG00000014615/ENSCAFG00000004782/ENSCAFG00000015246/ENSCAFG00000014612/ENSCAFG00000002171/ENSCAFG00000003029
cfa05144	Malaria	4/180	54/6068	0.0752739	0.374486	ENSCAFG00000011630/ENSCAFG00000003518/ENSCAFG00000029568/ENSCAFG00000003029	-/TLR4/-/CXCL8	cfa:102157092/cfa:403417/cfa:609402/cfa:403850	4	0		4	ENSCAFG00000011630/ENSCAFG00000003518/ENSCAFG00000029568/ENSCAFG00000003029
cfa04726	Serotonergic synapse	5/180	77/6068	0.0776373	0.374486	ENSCAFG00000029826/ENSCAFG00000006948/ENSCAFG00000008557/ENSCAFG00000015949/ENSCAFG00000001130	DUSP1/ALOX5/APP/ALOX15/ITPR3	cfa:489117/cfa:477753/cfa:403407/cfa:489458/cfa:481746	5	2	ENSCAFG00000015949/ENSCAFG00000001130	3	ENSCAFG00000029826/ENSCAFG00000006948/ENSCAFG00000008557
cfa04912	GnRH signaling pathway	5/180	77/6068	0.0776373	0.374486	ENSCAFG00000018897/ENSCAFG00000015246/ENSCAFG00000001324/ENSCAFG00000001378/ENSCAFG00000001130	JUN/PLD1/ATF4/MAPK14/ITPR3	cfa:609429/cfa:488167/cfa:474503/cfa:403856/cfa:481746	5	1	ENSCAFG00000001130	4	ENSCAFG00000018897/ENSCAFG00000015246/ENSCAFG00000001324/ENSCAFG00000001378
cfa05220	Chronic myeloid leukemia	5/180	78/6068	0.0810628	0.376254	ENSCAFG00000013273/ENSCAFG00000012903/ENSCAFG00000004782/ENSCAFG00000007053/ENSCAFG00000013418	E2F2/RUNX3/GAB2/BCL2L1/NFKBIA	cfa:100855664/cfa:487746/cfa:485167/cfa:403618/cfa:480291	5	3	ENSCAFG00000013273/ENSCAFG00000012903/ENSCAFG00000007053	2	ENSCAFG00000004782/ENSCAFG00000013418
cfa05231	Choline metabolism in cancer	5/180	78/6068	0.0810628	0.376254	ENSCAFG00000017040/ENSCAFG00000019869/ENSCAFG00000016708/ENSCAFG00000018897/ENSCAFG00000015246	FOS/-/DGKQ/JUN/PLD1	cfa:490792/cfa:480686/cfa:488867/cfa:609429/cfa:488167	5	2	ENSCAFG00000019869/ENSCAFG00000016708	3	ENSCAFG00000017040/ENSCAFG00000018897/ENSCAFG00000015246
cfa04970	Salivary secretion	4/180	57/6068	0.0879419	0.393874	ENSCAFG00000012896/ENSCAFG00000000426/ENSCAFG00000007731/ENSCAFG00000001130	CAMP/LYZ/ATP1B3/ITPR3	cfa:442947/cfa:474442/cfa:477098/cfa:481746	4	2	ENSCAFG00000012896/ENSCAFG00000001130	2	ENSCAFG00000000426/ENSCAFG00000007731
cfa05418	Fluid shear stress and atherosclerosis	7/180	129/6068	0.0880612	0.393874	ENSCAFG00000029826/ENSCAFG00000017040/ENSCAFG00000015197/ENSCAFG00000018897/ENSCAFG00000013314/ENSCAFG00000001378/ENSCAFG00000012619	DUSP1/FOS/TNFRSF1A/JUN/NCF2/MAPK14/MGST1	cfa:489117/cfa:490792/cfa:403634/cfa:609429/cfa:480036/cfa:403856/cfa:477683	7	0		7	ENSCAFG00000029826/ENSCAFG00000017040/ENSCAFG00000015197/ENSCAFG00000018897/ENSCAFG00000013314/ENSCAFG00000001378/ENSCAFG00000012619
cfa05321	Inflammatory bowel disease (IBD)	4/180	61/6068	0.106318	0.464685	ENSCAFG00000016705/ENSCAFG00000003518/ENSCAFG00000002134/ENSCAFG00000018897	TBX21/TLR4/IL18RAP/JUN	cfa:491044/cfa:403417/cfa:481327/cfa:609429	4	1	ENSCAFG00000016705	3	ENSCAFG00000003518/ENSCAFG00000002134/ENSCAFG00000018897
cfa04964	Proximal tubule bicarbonate reclamation	2/180	19/6068	0.107671	0.464685	ENSCAFG00000007731/ENSCAFG00000017829	ATP1B3/CA4	cfa:477098/cfa:480591	2	0		2	ENSCAFG00000007731/ENSCAFG00000017829
cfa05134	Legionellosis	5/180	86/6068	0.111276	0.471963	ENSCAFG00000011630/ENSCAFG00000005852/ENSCAFG00000003518/ENSCAFG00000013418/ENSCAFG00000003029	-/-/TLR4/NFKBIA/CXCL8	cfa:102157092/cfa:607076/cfa:403417/cfa:480291/cfa:403850	5	0		5	ENSCAFG00000011630/ENSCAFG00000005852/ENSCAFG00000003518/ENSCAFG00000013418/ENSCAFG00000003029
cfa04014	Ras signaling pathway	9/180	191/6068	0.113582	0.473581	ENSCAFG00000008986/ENSCAFG00000019869/ENSCAFG00000009978/ENSCAFG00000002371/ENSCAFG00000008410/ENSCAFG00000004782/ENSCAFG00000007053/ENSCAFG00000015246/ENSCAFG00000003636	RASAL1/-/ETS2/ZAP70/RASA1/GAB2/BCL2L1/PLD1/FLT3LG	cfa:486277/cfa:480686/cfa:487761/cfa:100271860/cfa:479158/cfa:485167/cfa:403618/cfa:488167/cfa:442938	9	4	ENSCAFG00000019869/ENSCAFG00000002371/ENSCAFG00000007053/ENSCAFG00000003636	5	ENSCAFG00000008986/ENSCAFG00000009978/ENSCAFG00000008410/ENSCAFG00000004782/ENSCAFG00000015246
cfa04145	Phagosome	7/180	140/6068	0.121623	0.492483	ENSCAFG00000005852/ENSCAFG00000003518/ENSCAFG00000011504/ENSCAFG00000013314/ENSCAFG00000018510/ENSCAFG00000019363/ENSCAFG00000015017	-/TLR4/FCGR1A/NCF2/LAMP2/ATP6V0C/ATP6V0A1	cfa:607076/cfa:403417/cfa:403462/cfa:480036/cfa:481037/cfa:479877/cfa:607705	7	0		7	ENSCAFG00000005852/ENSCAFG00000003518/ENSCAFG00000011504/ENSCAFG00000013314/ENSCAFG00000018510/ENSCAFG00000019363/ENSCAFG00000015017
cfa04630	JAK-STAT signaling pathway	6/180	114/6068	0.12212	0.492483	ENSCAFG00000012844/ENSCAFG00000003376/ENSCAFG00000007053/ENSCAFG00000001511/ENSCAFG00000011041/ENSCAFG00000001519	IL10RA/CSF3R/BCL2L1/IL2RB/CSF2RA/CSF2RB	cfa:610823/cfa:607605/cfa:403618/cfa:403439/cfa:609266/cfa:481276	6	2	ENSCAFG00000007053/ENSCAFG00000001511	4	ENSCAFG00000012844/ENSCAFG00000003376/ENSCAFG00000011041/ENSCAFG00000001519
cfa05014	Amyotrophic lateral sclerosis (ALS)	3/180	42/6068	0.127426	0.492735	ENSCAFG00000007053/ENSCAFG00000015197/ENSCAFG00000001378	BCL2L1/TNFRSF1A/MAPK14	cfa:403618/cfa:403634/cfa:403856	3	1	ENSCAFG00000007053	2	ENSCAFG00000015197/ENSCAFG00000001378
cfa04071	Sphingolipid signaling pathway	6/180	116/6068	0.129664	0.492735	ENSCAFG00000004782/ENSCAFG00000015197/ENSCAFG00000015246/ENSCAFG00000001378/ENSCAFG00000015628/ENSCAFG00000003816	GAB2/TNFRSF1A/PLD1/MAPK14/SGMS1/SMPD2	cfa:485167/cfa:403634/cfa:488167/cfa:403856/cfa:477582/cfa:100856377	6	1	ENSCAFG00000003816	5	ENSCAFG00000004782/ENSCAFG00000015197/ENSCAFG00000015246/ENSCAFG00000001378/ENSCAFG00000015628
cfa04931	Insulin resistance	5/180	91/6068	0.132564	0.492735	ENSCAFG00000006673/ENSCAFG00000019991/ENSCAFG00000011531/ENSCAFG00000015197/ENSCAFG00000013418	PPP1R3B/PTPA/PTPN1/TNFRSF1A/NFKBIA	cfa:482881/cfa:491303/cfa:477263/cfa:403634/cfa:480291	5	1	ENSCAFG00000019991	4	ENSCAFG00000006673/ENSCAFG00000011531/ENSCAFG00000015197/ENSCAFG00000013418
cfa04933	AGE-RAGE signaling pathway in diabetic complications	5/180	91/6068	0.132564	0.492735	ENSCAFG00000028460/ENSCAFG00000018897/ENSCAFG00000001378/ENSCAFG00000014345/ENSCAFG00000003029	-/JUN/MAPK14/FN1/CXCL8	cfa:102152225/cfa:609429/cfa:403856/cfa:403845/cfa:403850	5	1	ENSCAFG00000028460	4	ENSCAFG00000018897/ENSCAFG00000001378/ENSCAFG00000014345/ENSCAFG00000003029
cfa04966	Collecting duct acid secretion	2/180	22/6068	0.137444	0.492735	ENSCAFG00000019363/ENSCAFG00000015017	ATP6V0C/ATP6V0A1	cfa:479877/cfa:607705	2	0		2	ENSCAFG00000019363/ENSCAFG00000015017
cfa05132	Salmonella infection	10/180	228/6068	0.139034	0.492735	ENSCAFG00000005852/ENSCAFG00000003518/ENSCAFG00000017040/ENSCAFG00000009720/ENSCAFG00000015197/ENSCAFG00000018897/ENSCAFG00000013418/ENSCAFG00000001378/ENSCAFG00000018388/ENSCAFG00000003029	-/TLR4/FOS/CYFIP1/TNFRSF1A/JUN/NFKBIA/MAPK14/SNX18/CXCL8	cfa:607076/cfa:403417/cfa:490792/cfa:479001/cfa:403634/cfa:609429/cfa:480291/cfa:403856/cfa:610530/cfa:403850	10	0		10	ENSCAFG00000005852/ENSCAFG00000003518/ENSCAFG00000017040/ENSCAFG00000009720/ENSCAFG00000015197/ENSCAFG00000018897/ENSCAFG00000013418/ENSCAFG00000001378/ENSCAFG00000018388/ENSCAFG00000003029
cfa00480	Glutathione metabolism	3/180	44/6068	0.141019	0.492735	ENSCAFG00000001500/ENSCAFG00000012013/ENSCAFG00000012619	OPLAH/ANPEP/MGST1	cfa:482085/cfa:403913/cfa:477683	3	1	ENSCAFG00000001500	2	ENSCAFG00000012013/ENSCAFG00000012619
cfa04080	Neuroactive ligand-receptor interaction	6/180	119/6068	0.141391	0.492735	ENSCAFG00000019175/ENSCAFG00000019165/ENSCAFG00000008531/ENSCAFG00000016504/ENSCAFG00000004175/ENSCAFG00000012254	TBXA2R/GABRQ/P2RY13/IL27RA/C5AR1/LTB4R	cfa:485056/cfa:492225/cfa:102155830/cfa:484907/cfa:442974/cfa:106559146	6	2	ENSCAFG00000019175/ENSCAFG00000016504	4	ENSCAFG00000019165/ENSCAFG00000008531/ENSCAFG00000004175/ENSCAFG00000012254
cfa04625	C-type lectin receptor signaling pathway	5/180	93/6068	0.141559	0.492735	ENSCAFG00000018897/ENSCAFG00000013418/ENSCAFG00000001378/ENSCAFG00000001130/ENSCAFG00000002171	JUN/NFKBIA/MAPK14/ITPR3/SYK	cfa:609429/cfa:480291/cfa:403856/cfa:481746/cfa:484196	5	1	ENSCAFG00000001130	4	ENSCAFG00000018897/ENSCAFG00000013418/ENSCAFG00000001378/ENSCAFG00000002171
cfa04925	Aldosterone synthesis and secretion	4/180	68/6068	0.142212	0.492735	ENSCAFG00000007731/ENSCAFG00000001324/ENSCAFG00000004256/ENSCAFG00000001130	ATP1B3/ATF4/PRKD2/ITPR3	cfa:477098/cfa:474503/cfa:484427/cfa:481746	4	2	ENSCAFG00000004256/ENSCAFG00000001130	2	ENSCAFG00000007731/ENSCAFG00000001324
cfa05031	Amphetamine addiction	3/180	47/6068	0.162262	0.547169	ENSCAFG00000017040/ENSCAFG00000018897/ENSCAFG00000001324	FOS/JUN/ATF4	cfa:490792/cfa:609429/cfa:474503	3	0		3	ENSCAFG00000017040/ENSCAFG00000018897/ENSCAFG00000001324
cfa04010	MAPK signaling pathway	10/180	236/6068	0.162371	0.547169	ENSCAFG00000029826/ENSCAFG00000005852/ENSCAFG00000014029/ENSCAFG00000017040/ENSCAFG00000008410/ENSCAFG00000015197/ENSCAFG00000018897/ENSCAFG00000001324/ENSCAFG00000001378/ENSCAFG00000003636	DUSP1/-/IL1RAP/FOS/RASA1/TNFRSF1A/JUN/ATF4/MAPK14/FLT3LG	cfa:489117/cfa:607076/cfa:488126/cfa:490792/cfa:479158/cfa:403634/cfa:609429/cfa:474503/cfa:403856/cfa:442938	10	1	ENSCAFG00000003636	9	ENSCAFG00000029826/ENSCAFG00000005852/ENSCAFG00000014029/ENSCAFG00000017040/ENSCAFG00000008410/ENSCAFG00000015197/ENSCAFG00000018897/ENSCAFG00000001324/ENSCAFG00000001378
cfa00564	Glycerophospholipid metabolism	4/180	72/6068	0.16461	0.547217	ENSCAFG00000009133/ENSCAFG00000016708/ENSCAFG00000015246/ENSCAFG00000019417	GPAT3/DGKQ/PLD1/PNPLA7	cfa:478460/cfa:488867/cfa:488167/cfa:480663	4	2	ENSCAFG00000016708/ENSCAFG00000019417	2	ENSCAFG00000009133/ENSCAFG00000015246
cfa05200	Pathways in cancer	17/180	445/6068	0.16783	0.550483	ENSCAFG00000006577/ENSCAFG00000013273/ENSCAFG00000017040/ENSCAFG00000012903/ENSCAFG00000019869/ENSCAFG00000003376/ENSCAFG00000007053/ENSCAFG00000018897/ENSCAFG00000015246/ENSCAFG00000013418/ENSCAFG00000001511/ENSCAFG00000012619/ENSCAFG00000014345/ENSCAFG00000003029/ENSCAFG00000003636/ENSCAFG00000011041/ENSCAFG00000001519	-/E2F2/FOS/RUNX3/-/CSF3R/BCL2L1/JUN/PLD1/NFKBIA/IL2RB/MGST1/FN1/CXCL8/FLT3LG/CSF2RA/CSF2RB	cfa:480137/cfa:100855664/cfa:490792/cfa:487746/cfa:480686/cfa:607605/cfa:403618/cfa:609429/cfa:488167/cfa:480291/cfa:403439/cfa:477683/cfa:403845/cfa:403850/cfa:442938/cfa:609266/cfa:481276	17	6	ENSCAFG00000013273/ENSCAFG00000012903/ENSCAFG00000019869/ENSCAFG00000007053/ENSCAFG00000001511/ENSCAFG00000003636	11	ENSCAFG00000006577/ENSCAFG00000017040/ENSCAFG00000003376/ENSCAFG00000018897/ENSCAFG00000015246/ENSCAFG00000013418/ENSCAFG00000012619/ENSCAFG00000014345/ENSCAFG00000003029/ENSCAFG00000011041/ENSCAFG00000001519
cfa05164	Influenza A	6/180	128/6068	0.179332	0.58047	ENSCAFG00000003518/ENSCAFG00000012187/ENSCAFG00000015197/ENSCAFG00000013418/ENSCAFG00000016286/ENSCAFG00000003029	TLR4/NLRX1/TNFRSF1A/NFKBIA/DNAJB1/CXCL8	cfa:403417/cfa:489370/cfa:403634/cfa:480291/cfa:476688/cfa:403850	6	1	ENSCAFG00000012187	5	ENSCAFG00000003518/ENSCAFG00000015197/ENSCAFG00000013418/ENSCAFG00000016286/ENSCAFG00000003029
cfa04918	Thyroid hormone synthesis	3/180	50/6068	0.184393	0.5891	ENSCAFG00000007731/ENSCAFG00000001324/ENSCAFG00000001130	ATP1B3/ATF4/ITPR3	cfa:477098/cfa:474503/cfa:481746	3	1	ENSCAFG00000001130	2	ENSCAFG00000007731/ENSCAFG00000001324
cfa00410	beta-Alanine metabolism	2/180	27/6068	0.190233	0.590223	ENSCAFG00000008745/ENSCAFG00000020062	MAPKAPK5/DPYD	cfa:610941/cfa:479935	2	0		2	ENSCAFG00000008745/ENSCAFG00000020062
cfa04215	Apoptosis - multiple species	2/180	27/6068	0.190233	0.590223	ENSCAFG00000007053/ENSCAFG00000015197	BCL2L1/TNFRSF1A	cfa:403618/cfa:403634	2	1	ENSCAFG00000007053	1	ENSCAFG00000015197
cfa04911	Insulin secretion	3/180	51/6068	0.191942	0.590223	ENSCAFG00000007731/ENSCAFG00000001324/ENSCAFG00000001130	ATP1B3/ATF4/ITPR3	cfa:477098/cfa:474503/cfa:481746	3	1	ENSCAFG00000001130	2	ENSCAFG00000007731/ENSCAFG00000001324
cfa05222	Small cell lung cancer	4/180	78/6068	0.200358	0.608494	ENSCAFG00000013273/ENSCAFG00000007053/ENSCAFG00000013418/ENSCAFG00000014345	E2F2/BCL2L1/NFKBIA/FN1	cfa:100855664/cfa:403618/cfa:480291/cfa:403845	4	2	ENSCAFG00000013273/ENSCAFG00000007053	2	ENSCAFG00000013418/ENSCAFG00000014345
cfa04650	Natural killer cell mediated cytotoxicity	5/180	106/6068	0.205867	0.617602	ENSCAFG00000014071/ENSCAFG00000002371/ENSCAFG00000010625/ENSCAFG00000002171/ENSCAFG00000016961	PRF1/ZAP70/LCK/SYK/LCP2	cfa:489030/cfa:100271860/cfa:478151/cfa:484196/cfa:489126	5	3	ENSCAFG00000014071/ENSCAFG00000002371/ENSCAFG00000010625	2	ENSCAFG00000002171/ENSCAFG00000016961
cfa05212	Pancreatic cancer	4/180	80/6068	0.212764	0.630601	ENSCAFG00000013273/ENSCAFG00000019869/ENSCAFG00000007053/ENSCAFG00000015246	E2F2/-/BCL2L1/PLD1	cfa:100855664/cfa:480686/cfa:403618/cfa:488167	4	3	ENSCAFG00000013273/ENSCAFG00000019869/ENSCAFG00000007053	1	ENSCAFG00000015246
cfa04920	Adipocytokine signaling pathway	3/180	55/6068	0.222856	0.638051	ENSCAFG00000018063/ENSCAFG00000015197/ENSCAFG00000013418	ACSL4/TNFRSF1A/NFKBIA	cfa:481018/cfa:403634/cfa:480291	3	0		3	ENSCAFG00000018063/ENSCAFG00000015197/ENSCAFG00000013418
cfa00590	Arachidonic acid metabolism	2/180	30/6068	0.223059	0.638051	ENSCAFG00000006948/ENSCAFG00000015949	ALOX5/ALOX15	cfa:477753/cfa:489458	2	1	ENSCAFG00000015949	1	ENSCAFG00000006948
cfa02010	ABC transporters	2/180	30/6068	0.223059	0.638051	ENSCAFG00000010877/ENSCAFG00000019617	ABCA5/ABCA7	cfa:480456/cfa:485090	2	1	ENSCAFG00000019617	1	ENSCAFG00000010877
cfa04666	Fc gamma R-mediated phagocytosis	5/180	111/6068	0.232848	0.647078	ENSCAFG00000011504/ENSCAFG00000004782/ENSCAFG00000015246/ENSCAFG00000007034/ENSCAFG00000002171	FCGR1A/GAB2/PLD1/LYN/SYK	cfa:403462/cfa:485167/cfa:488167/cfa:477886/cfa:484196	5	0		5	ENSCAFG00000011504/ENSCAFG00000004782/ENSCAFG00000015246/ENSCAFG00000007034/ENSCAFG00000002171
cfa05169	Epstein-Barr virus infection	8/180	198/6068	0.233841	0.647078	ENSCAFG00000013273/ENSCAFG00000031719/ENSCAFG00000018897/ENSCAFG00000013418/ENSCAFG00000001378/ENSCAFG00000017303/ENSCAFG00000007034/ENSCAFG00000002171	E2F2/CD3D/JUN/NFKBIA/MAPK14/CD19/LYN/SYK	cfa:100855664/cfa:479419/cfa:609429/cfa:480291/cfa:403856/cfa:607898/cfa:477886/cfa:484196	8	3	ENSCAFG00000013273/ENSCAFG00000031719/ENSCAFG00000017303	5	ENSCAFG00000018897/ENSCAFG00000013418/ENSCAFG00000001378/ENSCAFG00000007034/ENSCAFG00000002171
cfa05332	Graft-versus-host disease	2/180	31/6068	0.234106	0.647078	ENSCAFG00000014071/ENSCAFG00000011751	PRF1/CD86	cfa:489030/cfa:403764	2	1	ENSCAFG00000014071	1	ENSCAFG00000011751
cfa04722	Neurotrophin signaling pathway	5/180	114/6068	0.249504	0.679254	ENSCAFG00000019835/ENSCAFG00000018897/ENSCAFG00000001324/ENSCAFG00000013418/ENSCAFG00000001378	SORT1/JUN/ATF4/NFKBIA/MAPK14	cfa:479915/cfa:609429/cfa:474503/cfa:480291/cfa:403856	5	0		5	ENSCAFG00000019835/ENSCAFG00000018897/ENSCAFG00000001324/ENSCAFG00000013418/ENSCAFG00000001378
cfa04972	Pancreatic secretion	3/180	59/6068	0.254672	0.679254	ENSCAFG00000007731/ENSCAFG00000017438/ENSCAFG00000001130	ATP1B3/RAB3D/ITPR3	cfa:477098/cfa:476708/cfa:481746	3	1	ENSCAFG00000001130	2	ENSCAFG00000007731/ENSCAFG00000017438
cfa05030	Cocaine addiction	2/180	33/6068	0.256283	0.679254	ENSCAFG00000018897/ENSCAFG00000001324	JUN/ATF4	cfa:609429/cfa:474503	2	0		2	ENSCAFG00000018897/ENSCAFG00000001324
cfa00920	Sulfur metabolism	1/180	10/6068	0.260184	0.679254	ENSCAFG00000000088	SUOX	cfa:481103	1	0		1	ENSCAFG00000000088
cfa04024	cAMP signaling pathway	6/180	145/6068	0.260272	0.679254	ENSCAFG00000007027/ENSCAFG00000007731/ENSCAFG00000017040/ENSCAFG00000018897/ENSCAFG00000015246/ENSCAFG00000013418	FFAR2/ATP1B3/FOS/JUN/PLD1/NFKBIA	cfa:484580/cfa:477098/cfa:490792/cfa:609429/cfa:488167/cfa:480291	6	0		6	ENSCAFG00000007027/ENSCAFG00000007731/ENSCAFG00000017040/ENSCAFG00000018897/ENSCAFG00000015246/ENSCAFG00000013418
cfa04144	Endocytosis	9/180	235/6068	0.262314	0.679254	ENSCAFG00000014615/ENSCAFG00000006176/ENSCAFG00000005768/ENSCAFG00000015246/ENSCAFG00000001726/ENSCAFG00000001511/ENSCAFG00000018727/ENSCAFG00000018209/ENSCAFG00000014612	CXCR2/RAB11FIP1/-/PLD1/ARF5/IL2RB/RAB31/EPN2/-	cfa:478905/cfa:482852/cfa:476816/cfa:488167/cfa:475206/cfa:403439/cfa:403864/cfa:489533/cfa:478906	9	2	ENSCAFG00000001726/ENSCAFG00000001511	7	ENSCAFG00000014615/ENSCAFG00000006176/ENSCAFG00000005768/ENSCAFG00000015246/ENSCAFG00000018727/ENSCAFG00000018209/ENSCAFG00000014612
cfa01522	Endocrine resistance	4/180	89/6068	0.270886	0.694147	ENSCAFG00000013273/ENSCAFG00000017040/ENSCAFG00000018897/ENSCAFG00000001378	E2F2/FOS/JUN/MAPK14	cfa:100855664/cfa:490792/cfa:609429/cfa:403856	4	1	ENSCAFG00000013273	3	ENSCAFG00000017040/ENSCAFG00000018897/ENSCAFG00000001378
cfa04672	Intestinal immune network for IgA production	3/180	62/6068	0.278938	0.707409	ENSCAFG00000015184/ENSCAFG00000013879/ENSCAFG00000011751	LTBR/CCR9/CD86	cfa:486728/cfa:484793/cfa:403764	3	1	ENSCAFG00000013879	2	ENSCAFG00000015184/ENSCAFG00000011751
cfa04928	Parathyroid hormone synthesis, secretion and action	4/180	91/6068	0.28419	0.713374	ENSCAFG00000017040/ENSCAFG00000015246/ENSCAFG00000001324/ENSCAFG00000001130	FOS/PLD1/ATF4/ITPR3	cfa:490792/cfa:488167/cfa:474503/cfa:481746	4	1	ENSCAFG00000001130	3	ENSCAFG00000017040/ENSCAFG00000015246/ENSCAFG00000001324
cfa04725	Cholinergic synapse	4/180	92/6068	0.290879	0.722789	ENSCAFG00000010736/ENSCAFG00000017040/ENSCAFG00000001324/ENSCAFG00000001130	KCNJ2/FOS/ATF4/ITPR3	cfa:403717/cfa:490792/cfa:474503/cfa:481746	4	1	ENSCAFG00000001130	3	ENSCAFG00000010736/ENSCAFG00000017040/ENSCAFG00000001324
cfa04940	Type I diabetes mellitus	2/180	37/6068	0.300671	0.73965	ENSCAFG00000014071/ENSCAFG00000011751	PRF1/CD86	cfa:489030/cfa:403764	2	1	ENSCAFG00000014071	1	ENSCAFG00000011751
cfa05221	Acute myeloid leukemia	3/180	66/6068	0.311601	0.75895	ENSCAFG00000005852/ENSCAFG00000012903/ENSCAFG00000011504	-/RUNX3/FCGR1A	cfa:607076/cfa:487746/cfa:403462	3	1	ENSCAFG00000012903	2	ENSCAFG00000005852/ENSCAFG00000011504
cfa00071	Fatty acid degradation	2/180	39/6068	0.322731	0.777757	ENSCAFG00000008745/ENSCAFG00000018063	MAPKAPK5/ACSL4	cfa:610941/cfa:481018	2	0		2	ENSCAFG00000008745/ENSCAFG00000018063
cfa05203	Viral carcinogenesis	7/180	190/6068	0.333553	0.777757	ENSCAFG00000015184/ENSCAFG00000018897/ENSCAFG00000001324/ENSCAFG00000013418/ENSCAFG00000007034/ENSCAFG00000002171/ENSCAFG00000005259	LTBR/JUN/ATF4/NFKBIA/LYN/SYK/CDC20	cfa:486728/cfa:609429/cfa:474503/cfa:480291/cfa:477886/cfa:484196/cfa:100855774	7	1	ENSCAFG00000005259	6	ENSCAFG00000015184/ENSCAFG00000018897/ENSCAFG00000001324/ENSCAFG00000013418/ENSCAFG00000007034/ENSCAFG00000002171
cfa00330	Arginine and proline metabolism	2/180	40/6068	0.333699	0.777757	ENSCAFG00000008745/ENSCAFG00000016428	MAPKAPK5/ARG2	cfa:610941/cfa:480364	2	0		2	ENSCAFG00000008745/ENSCAFG00000016428
cfa04976	Bile secretion	2/180	40/6068	0.333699	0.777757	ENSCAFG00000016556/ENSCAFG00000007731	AQP9/ATP1B3	cfa:487576/cfa:477098	2	0		2	ENSCAFG00000016556/ENSCAFG00000007731
cfa04137	Mitophagy - animal	3/180	69/6068	0.336186	0.777757	ENSCAFG00000007053/ENSCAFG00000018897/ENSCAFG00000001324	BCL2L1/JUN/ATF4	cfa:403618/cfa:609429/cfa:474503	3	1	ENSCAFG00000007053	2	ENSCAFG00000018897/ENSCAFG00000001324
cfa05150	Staphylococcus aureus infection	3/180	70/6068	0.344377	0.777757	ENSCAFG00000012896/ENSCAFG00000011504/ENSCAFG00000004175	CAMP/FCGR1A/C5AR1	cfa:442947/cfa:403462/cfa:442974	3	1	ENSCAFG00000012896	2	ENSCAFG00000011504/ENSCAFG00000004175
cfa00600	Sphingolipid metabolism	2/180	41/6068	0.344616	0.777757	ENSCAFG00000015628/ENSCAFG00000003816	SGMS1/SMPD2	cfa:477582/cfa:100856377	2	1	ENSCAFG00000003816	1	ENSCAFG00000015628
cfa05219	Bladder cancer	2/180	41/6068	0.344616	0.777757	ENSCAFG00000013273/ENSCAFG00000003029	E2F2/CXCL8	cfa:100855664/cfa:403850	2	1	ENSCAFG00000013273	1	ENSCAFG00000003029
cfa04921	Oxytocin signaling pathway	5/180	131/6068	0.348223	0.778754	ENSCAFG00000029897/ENSCAFG00000010736/ENSCAFG00000017040/ENSCAFG00000018897/ENSCAFG00000001130	-/KCNJ2/FOS/JUN/ITPR3	cfa:100855763/cfa:403717/cfa:490792/cfa:609429/cfa:481746	5	1	ENSCAFG00000001130	4	ENSCAFG00000029897/ENSCAFG00000010736/ENSCAFG00000017040/ENSCAFG00000018897
cfa04935	Growth hormone synthesis, secretion and action	4/180	101/6068	0.351782	0.779625	ENSCAFG00000017040/ENSCAFG00000001324/ENSCAFG00000001378/ENSCAFG00000001130	FOS/ATF4/MAPK14/ITPR3	cfa:490792/cfa:474503/cfa:403856/cfa:481746	4	1	ENSCAFG00000001130	3	ENSCAFG00000017040/ENSCAFG00000001324/ENSCAFG00000001378
cfa00910	Nitrogen metabolism	1/180	15/6068	0.363786	0.79903	ENSCAFG00000017829	CA4	cfa:480591	1	0		1	ENSCAFG00000017829
cfa04927	Cortisol synthesis and secretion	2/180	44/6068	0.376997	0.82072	ENSCAFG00000001324/ENSCAFG00000001130	ATF4/ITPR3	cfa:474503/cfa:481746	2	1	ENSCAFG00000001130	1	ENSCAFG00000001324
cfa04915	Estrogen signaling pathway	4/180	106/6068	0.385773	0.829231	ENSCAFG00000017040/ENSCAFG00000018897/ENSCAFG00000001324/ENSCAFG00000001130	FOS/JUN/ATF4/ITPR3	cfa:490792/cfa:609429/cfa:474503/cfa:481746	4	1	ENSCAFG00000001130	3	ENSCAFG00000017040/ENSCAFG00000018897/ENSCAFG00000001324
cfa00620	Pyruvate metabolism	2/180	45/6068	0.387649	0.829231	ENSCAFG00000004360/ENSCAFG00000008745	ACSS1/MAPKAPK5	cfa:477002/cfa:610941	2	0		2	ENSCAFG00000004360/ENSCAFG00000008745
cfa04750	Inflammatory mediator regulation of TRP channels	3/180	76/6068	0.393241	0.833941	ENSCAFG00000014029/ENSCAFG00000001378/ENSCAFG00000001130	IL1RAP/MAPK14/ITPR3	cfa:488126/cfa:403856/cfa:481746	3	1	ENSCAFG00000001130	2	ENSCAFG00000014029/ENSCAFG00000001378
cfa04728	Dopaminergic synapse	4/180	108/6068	0.399323	0.839014	ENSCAFG00000017040/ENSCAFG00000001324/ENSCAFG00000001378/ENSCAFG00000001130	FOS/ATF4/MAPK14/ITPR3	cfa:490792/cfa:474503/cfa:403856/cfa:481746	4	1	ENSCAFG00000001130	3	ENSCAFG00000017040/ENSCAFG00000001324/ENSCAFG00000001378
cfa04261	Adrenergic signaling in cardiomyocytes	4/180	109/6068	0.406081	0.839014	ENSCAFG00000006577/ENSCAFG00000007731/ENSCAFG00000001324/ENSCAFG00000001378	-/ATP1B3/ATF4/MAPK14	cfa:480137/cfa:477098/cfa:474503/cfa:403856	4	0		4	ENSCAFG00000006577/ENSCAFG00000007731/ENSCAFG00000001324/ENSCAFG00000001378
cfa04730	Long-term depression	2/180	47/6068	0.408707	0.839014	ENSCAFG00000001130/ENSCAFG00000007034	ITPR3/LYN	cfa:481746/cfa:477886	2	1	ENSCAFG00000001130	1	ENSCAFG00000007034
cfa00340	Histidine metabolism	1/180	18/6068	0.418881	0.839014	ENSCAFG00000008745	MAPKAPK5	cfa:610941	1	0		1	ENSCAFG00000008745
cfa04975	Fat digestion and absorption	1/180	18/6068	0.418881	0.839014	ENSCAFG00000005365	DGAT2	cfa:485185	1	0		1	ENSCAFG00000005365
cfa04978	Mineral absorption	2/180	48/6068	0.419106	0.839014	ENSCAFG00000007731/ENSCAFG00000005494	ATP1B3/-	cfa:477098/cfa:477042	2	0		2	ENSCAFG00000007731/ENSCAFG00000005494
cfa04360	Axon guidance	5/180	143/6068	0.419507	0.839014	ENSCAFG00000008410/ENSCAFG00000006200/ENSCAFG00000018965/ENSCAFG00000017916/ENSCAFG00000008321	RASA1/PLXNC1/SSH2/SEMA7A/SEMA4F	cfa:479158/cfa:100685138/cfa:491183/cfa:487644/cfa:483098	5	1	ENSCAFG00000008321	4	ENSCAFG00000008410/ENSCAFG00000006200/ENSCAFG00000018965/ENSCAFG00000017916
cfa04924	Renin secretion	2/180	49/6068	0.429411	0.851896	ENSCAFG00000010736/ENSCAFG00000001130	KCNJ2/ITPR3	cfa:403717/cfa:481746	2	1	ENSCAFG00000001130	1	ENSCAFG00000010736
cfa00220	Arginine biosynthesis	1/180	19/6068	0.436171	0.858384	ENSCAFG00000016428	ARG2	cfa:480364	1	0		1	ENSCAFG00000016428
cfa00670	One carbon pool by folate	1/180	20/6068	0.452949	0.870511	ENSCAFG00000013986	-	cfa:610157	1	0		1	ENSCAFG00000013986
cfa00790	Folate biosynthesis	1/180	20/6068	0.452949	0.870511	ENSCAFG00000014965	GCH1	cfa:609393	1	1	ENSCAFG00000014965	0
cfa01040	Biosynthesis of unsaturated fatty acids	1/180	20/6068	0.452949	0.870511	ENSCAFG00000019574	ACOT7	cfa:479589	1	0		1	ENSCAFG00000019574
cfa01212	Fatty acid metabolism	2/180	53/6068	0.469637	0.881913	ENSCAFG00000006006/ENSCAFG00000018063	FASN/ACSL4	cfa:483378/cfa:481018	2	1	ENSCAFG00000006006	1	ENSCAFG00000018063
cfa05320	Autoimmune thyroid disease	2/180	53/6068	0.469637	0.881913	ENSCAFG00000014071/ENSCAFG00000011751	PRF1/CD86	cfa:489030/cfa:403764	2	1	ENSCAFG00000014071	1	ENSCAFG00000011751
cfa05330	Allograft rejection	2/180	53/6068	0.469637	0.881913	ENSCAFG00000014071/ENSCAFG00000011751	PRF1/CD86	cfa:489030/cfa:403764	2	1	ENSCAFG00000014071	1	ENSCAFG00000011751
cfa04720	Long-term potentiation	2/180	54/6068	0.479429	0.893482	ENSCAFG00000001324/ENSCAFG00000001130	ATF4/ITPR3	cfa:474503/cfa:481746	2	1	ENSCAFG00000001130	1	ENSCAFG00000001324
cfa04218	Cellular senescence	5/180	154/6068	0.483728	0.894715	ENSCAFG00000013273/ENSCAFG00000007235/ENSCAFG00000001378/ENSCAFG00000001130/ENSCAFG00000003029	E2F2/HIPK3/MAPK14/ITPR3/CXCL8	cfa:100855664/cfa:475947/cfa:403856/cfa:481746/cfa:403850	5	2	ENSCAFG00000013273/ENSCAFG00000001130	3	ENSCAFG00000007235/ENSCAFG00000001378/ENSCAFG00000003029
cfa05210	Colorectal cancer	3/180	88/6068	0.487562	0.895077	ENSCAFG00000017040/ENSCAFG00000019869/ENSCAFG00000018897	FOS/-/JUN	cfa:490792/cfa:480686/cfa:609429	3	1	ENSCAFG00000019869	2	ENSCAFG00000017040/ENSCAFG00000018897
cfa00062	Fatty acid elongation	1/180	23/6068	0.500361	0.911769	ENSCAFG00000019574	ACOT7	cfa:479589	1	0		1	ENSCAFG00000019574
cfa04721	Synaptic vesicle cycle	2/180	57/6068	0.508136	0.917607	ENSCAFG00000019363/ENSCAFG00000015017	ATP6V0C/ATP6V0A1	cfa:479877/cfa:607705	2	0		2	ENSCAFG00000019363/ENSCAFG00000015017
cfa00500	Starch and sucrose metabolism	1/180	24/6068	0.515239	0.917607	ENSCAFG00000007846	GBE1	cfa:478380	1	0		1	ENSCAFG00000007846
cfa04392	Hippo signaling pathway - multiple species	1/180	24/6068	0.515239	0.917607	ENSCAFG00000006532	DCHS1	cfa:476837	1	1	ENSCAFG00000006532	0
cfa05215	Prostate cancer	3/180	93/6068	0.524788	0.917607	ENSCAFG00000013273/ENSCAFG00000001324/ENSCAFG00000013418	E2F2/ATF4/NFKBIA	cfa:100855664/cfa:474503/cfa:480291	3	1	ENSCAFG00000013273	2	ENSCAFG00000001324/ENSCAFG00000013418
cfa04917	Prolactin signaling pathway	2/180	59/6068	0.526696	0.917607	ENSCAFG00000017040/ENSCAFG00000001378	FOS/MAPK14	cfa:490792/cfa:403856	2	0		2	ENSCAFG00000017040/ENSCAFG00000001378
cfa04974	Protein digestion and absorption	2/180	59/6068	0.526696	0.917607	ENSCAFG00000028460/ENSCAFG00000007731	-/ATP1B3	cfa:102152225/cfa:477098	2	1	ENSCAFG00000028460	1	ENSCAFG00000007731
cfa04742	Taste transduction	1/180	25/6068	0.529676	0.917607	ENSCAFG00000001130	ITPR3	cfa:481746	1	1	ENSCAFG00000001130	0
cfa04670	Leukocyte transendothelial migration	3/180	95/6068	0.539263	0.917917	ENSCAFG00000013314/ENSCAFG00000001378/ENSCAFG00000017565	NCF2/MAPK14/ITK	cfa:480036/cfa:403856/cfa:489159	3	1	ENSCAFG00000017565	2	ENSCAFG00000013314/ENSCAFG00000001378
cfa04151	PI3K-Akt signaling pathway	9/180	301/6068	0.539884	0.917917	ENSCAFG00000003518/ENSCAFG00000003376/ENSCAFG00000007053/ENSCAFG00000001324/ENSCAFG00000001511/ENSCAFG00000017303/ENSCAFG00000014345/ENSCAFG00000002171/ENSCAFG00000003636	TLR4/CSF3R/BCL2L1/ATF4/IL2RB/CD19/FN1/SYK/FLT3LG	cfa:403417/cfa:607605/cfa:403618/cfa:474503/cfa:403439/cfa:607898/cfa:403845/cfa:484196/cfa:442938	9	4	ENSCAFG00000007053/ENSCAFG00000001511/ENSCAFG00000017303/ENSCAFG00000003636	5	ENSCAFG00000003518/ENSCAFG00000003376/ENSCAFG00000001324/ENSCAFG00000014345/ENSCAFG00000002171
cfa04913	Ovarian steroidogenesis	1/180	26/6068	0.543685	0.917917	ENSCAFG00000006948	ALOX5	cfa:477753	1	0		1	ENSCAFG00000006948
cfa04512	ECM-receptor interaction	2/180	61/6068	0.54478	0.917917	ENSCAFG00000014345/ENSCAFG00000019342	FN1/AGRN	cfa:403845/cfa:479574	2	0		2	ENSCAFG00000014345/ENSCAFG00000019342
cfa04550	Signaling pathways regulating pluripotency of stem cells	3/180	99/6068	0.567445	0.927083	ENSCAFG00000007357/ENSCAFG00000013269/ENSCAFG00000001378	ACVR1B/ID3/MAPK14	cfa:486537/cfa:403547/cfa:403856	3	1	ENSCAFG00000013269	2	ENSCAFG00000007357/ENSCAFG00000001378
cfa05020	Prion diseases	1/180	28/6068	0.570471	0.927083	ENSCAFG00000006065	PRNP	cfa:485783	1	0		1	ENSCAFG00000006065
cfa00030	Pentose phosphate pathway	1/180	29/6068	0.583271	0.927083	ENSCAFG00000019727	H6PD	cfa:489642	1	0		1	ENSCAFG00000019727
cfa00565	Ether lipid metabolism	1/180	29/6068	0.583271	0.927083	ENSCAFG00000015246	PLD1	cfa:488167	1	0		1	ENSCAFG00000015246
cfa00630	Glyoxylate and dicarboxylate metabolism	1/180	29/6068	0.583271	0.927083	ENSCAFG00000004360	ACSS1	cfa:477002	1	0		1	ENSCAFG00000004360
cfa01523	Antifolate resistance	1/180	29/6068	0.583271	0.927083	ENSCAFG00000005768	-	cfa:476816	1	0		1	ENSCAFG00000005768
cfa04973	Carbohydrate digestion and absorption	1/180	29/6068	0.583271	0.927083	ENSCAFG00000007731	ATP1B3	cfa:477098	1	0		1	ENSCAFG00000007731
cfa00380	Tryptophan metabolism	1/180	30/6068	0.595692	0.927083	ENSCAFG00000008745	MAPKAPK5	cfa:610941	1	0		1	ENSCAFG00000008745
cfa05205	Proteoglycans in cancer	5/180	175/6068	0.59832	0.927083	ENSCAFG00000003518/ENSCAFG00000001378/ENSCAFG00000001130/ENSCAFG00000014345/ENSCAFG00000005691	TLR4/MAPK14/ITPR3/FN1/ANK1	cfa:403417/cfa:403856/cfa:481746/cfa:403845/cfa:479215	5	2	ENSCAFG00000001130/ENSCAFG00000005691	3	ENSCAFG00000003518/ENSCAFG00000001378/ENSCAFG00000014345
cfa04146	Peroxisome	2/180	68/6068	0.604238	0.927083	ENSCAFG00000005609/ENSCAFG00000018063	XDH/ACSL4	cfa:483028/cfa:481018	2	0		2	ENSCAFG00000005609/ENSCAFG00000018063
cfa04260	Cardiac muscle contraction	2/180	68/6068	0.604238	0.927083	ENSCAFG00000006577/ENSCAFG00000007731	-/ATP1B3	cfa:480137/cfa:477098	2	0		2	ENSCAFG00000006577/ENSCAFG00000007731
cfa00051	Fructose and mannose metabolism	1/180	31/6068	0.607745	0.927083	ENSCAFG00000011550	PFKFB2	cfa:480011	1	0		1	ENSCAFG00000011550
cfa00982	Drug metabolism - cytochrome P450	1/180	31/6068	0.607745	0.927083	ENSCAFG00000012619	MGST1	cfa:477683	1	0		1	ENSCAFG00000012619
cfa04960	Aldosterone-regulated sodium reabsorption	1/180	31/6068	0.607745	0.927083	ENSCAFG00000007731	ATP1B3	cfa:477098	1	0		1	ENSCAFG00000007731
cfa04152	AMPK signaling pathway	3/180	107/6068	0.620553	0.927083	ENSCAFG00000011550/ENSCAFG00000006006/ENSCAFG00000016208	PFKFB2/FASN/TBC1D1	cfa:480011/cfa:483378/cfa:479115	3	1	ENSCAFG00000006006	2	ENSCAFG00000011550/ENSCAFG00000016208
cfa01524	Platinum drug resistance	2/180	71/6068	0.627874	0.927083	ENSCAFG00000007053/ENSCAFG00000012619	BCL2L1/MGST1	cfa:403618/cfa:477683	2	1	ENSCAFG00000007053	1	ENSCAFG00000012619
cfa03410	Base excision repair	1/180	33/6068	0.630789	0.927083	ENSCAFG00000018001	NEIL1	cfa:611615	1	1	ENSCAFG00000018001	0
cfa04514	Cell adhesion molecules (CAMs)	3/180	109/6068	0.633123	0.927083	ENSCAFG00000008582/ENSCAFG00000016378/ENSCAFG00000011751	VCAN/CD6/CD86	cfa:488922/cfa:483804/cfa:403764	3	1	ENSCAFG00000016378	2	ENSCAFG00000008582/ENSCAFG00000011751
cfa05416	Viral myocarditis	2/180	72/6068	0.635506	0.927083	ENSCAFG00000014071/ENSCAFG00000011751	PRF1/CD86	cfa:489030/cfa:403764	2	1	ENSCAFG00000014071	1	ENSCAFG00000011751
cfa05224	Breast cancer	3/180	110/6068	0.6393	0.927083	ENSCAFG00000013273/ENSCAFG00000017040/ENSCAFG00000018897	E2F2/FOS/JUN	cfa:100855664/cfa:490792/cfa:609429	3	1	ENSCAFG00000013273	2	ENSCAFG00000017040/ENSCAFG00000018897
cfa04979	Cholesterol metabolism	1/180	34/6068	0.641802	0.927083	ENSCAFG00000019835	SORT1	cfa:479915	1	0		1	ENSCAFG00000019835
cfa05100	Bacterial invasion of epithelial cells	2/180	74/6068	0.650405	0.927083	ENSCAFG00000016576/ENSCAFG00000014345	SEPTIN1/FN1	cfa:489900/cfa:403845	2	1	ENSCAFG00000016576	1	ENSCAFG00000014345
cfa00230	Purine metabolism	3/180	112/6068	0.651435	0.927083	ENSCAFG00000005609/ENSCAFG00000010354/ENSCAFG00000010362	XDH/NT5C2/-	cfa:483028/cfa:477809/cfa:611514	3	0		3	ENSCAFG00000005609/ENSCAFG00000010354/ENSCAFG00000010362
cfa04217	Necroptosis	4/180	150/6068	0.655962	0.927083	ENSCAFG00000003518/ENSCAFG00000015949/ENSCAFG00000015197/ENSCAFG00000005494	TLR4/ALOX15/TNFRSF1A/-	cfa:403417/cfa:489458/cfa:403634/cfa:477042	4	1	ENSCAFG00000015949	3	ENSCAFG00000003518/ENSCAFG00000015197/ENSCAFG00000005494
cfa04932	Non-alcoholic fatty liver disease (NAFLD)	4/180	150/6068	0.655962	0.927083	ENSCAFG00000015197/ENSCAFG00000018897/ENSCAFG00000001324/ENSCAFG00000003029	TNFRSF1A/JUN/ATF4/CXCL8	cfa:403634/cfa:609429/cfa:474503/cfa:403850	4	0		4	ENSCAFG00000015197/ENSCAFG00000018897/ENSCAFG00000001324/ENSCAFG00000003029
cfa04713	Circadian entrainment	2/180	75/6068	0.657672	0.927083	ENSCAFG00000017040/ENSCAFG00000001130	FOS/ITPR3	cfa:490792/cfa:481746	2	1	ENSCAFG00000001130	1	ENSCAFG00000017040
cfa00640	Propanoate metabolism	1/180	36/6068	0.662855	0.927083	ENSCAFG00000004360	ACSS1	cfa:477002	1	0		1	ENSCAFG00000004360
cfa00980	Metabolism of xenobiotics by cytochrome P450	1/180	36/6068	0.662855	0.927083	ENSCAFG00000012619	MGST1	cfa:477683	1	0		1	ENSCAFG00000012619
cfa05204	Chemical carcinogenesis	1/180	36/6068	0.662855	0.927083	ENSCAFG00000012619	MGST1	cfa:477683	1	0		1	ENSCAFG00000012619
cfa04934	Cushing syndrome	3/180	114/6068	0.663279	0.927083	ENSCAFG00000013273/ENSCAFG00000001324/ENSCAFG00000001130	E2F2/ATF4/ITPR3	cfa:100855664/cfa:474503/cfa:481746	3	2	ENSCAFG00000013273/ENSCAFG00000001130	1	ENSCAFG00000001324
cfa04114	Oocyte meiosis	3/180	115/6068	0.669092	0.929924	ENSCAFG00000001378/ENSCAFG00000001130/ENSCAFG00000005259	MAPK14/ITPR3/CDC20	cfa:403856/cfa:481746/cfa:100855774	3	2	ENSCAFG00000001130/ENSCAFG00000005259	1	ENSCAFG00000001378
cfa04723	Retrograde endocannabinoid signaling	3/180	116/6068	0.674831	0.932632	ENSCAFG00000019165/ENSCAFG00000001378/ENSCAFG00000001130	GABRQ/MAPK14/ITPR3	cfa:492225/cfa:403856/cfa:481746	3	1	ENSCAFG00000001130	2	ENSCAFG00000019165/ENSCAFG00000001378
cfa04350	TGF-beta signaling pathway	2/180	78/6068	0.678754	0.932813	ENSCAFG00000007357/ENSCAFG00000013269	ACVR1B/ID3	cfa:486537/cfa:403547	2	1	ENSCAFG00000013269	1	ENSCAFG00000007357
cfa05216	Thyroid cancer	1/180	38/6068	0.682678	0.932993	ENSCAFG00000006577	-	cfa:480137	1	0		1	ENSCAFG00000006577
cfa04623	Cytosolic DNA-sensing pathway	1/180	39/6068	0.69215	0.935633	ENSCAFG00000013418	NFKBIA	cfa:480291	1	0		1	ENSCAFG00000013418
cfa00010	Glycolysis / Gluconeogenesis	2/180	80/6068	0.692216	0.935633	ENSCAFG00000004360/ENSCAFG00000008745	ACSS1/MAPKAPK5	cfa:477002/cfa:610941	2	0		2	ENSCAFG00000004360/ENSCAFG00000008745
cfa04961	Endocrine and other factor-regulated calcium reabsorption	1/180	41/6068	0.71026	0.954775	ENSCAFG00000007731	ATP1B3	cfa:477098	1	0		1	ENSCAFG00000007731
cfa04724	Glutamatergic synapse	2/180	84/6068	0.717752	0.954919	ENSCAFG00000015246/ENSCAFG00000001130	PLD1/ITPR3	cfa:488167/cfa:481746	2	1	ENSCAFG00000001130	1	ENSCAFG00000015246
cfa05160	Hepatitis C	3/180	124/6068	0.71813	0.954919	ENSCAFG00000013273/ENSCAFG00000015197/ENSCAFG00000013418	E2F2/TNFRSF1A/NFKBIA	cfa:100855664/cfa:403634/cfa:480291	3	1	ENSCAFG00000013273	2	ENSCAFG00000015197/ENSCAFG00000013418
cfa00970	Aminoacyl-tRNA biosynthesis	1/180	44/6068	0.735456	0.967549	ENSCAFG00000000454	VARS2	cfa:474833	1	1	ENSCAFG00000000454	0
cfa04070	Phosphatidylinositol signaling system	2/180	88/6068	0.741493	0.967549	ENSCAFG00000016708/ENSCAFG00000001130	DGKQ/ITPR3	cfa:488867/cfa:481746	2	2	ENSCAFG00000016708/ENSCAFG00000001130	0
cfa00280	Valine, leucine and isoleucine degradation	1/180	45/6068	0.743361	0.967549	ENSCAFG00000008745	MAPKAPK5	cfa:610941	1	0		1	ENSCAFG00000008745
cfa04330	Notch signaling pathway	1/180	45/6068	0.743361	0.967549	ENSCAFG00000016834	NUMB	cfa:480381	1	0		1	ENSCAFG00000016834
cfa04922	Glucagon signaling pathway	2/180	91/6068	0.758167	0.977778	ENSCAFG00000001324/ENSCAFG00000001130	ATF4/ITPR3	cfa:474503/cfa:481746	2	1	ENSCAFG00000001130	1	ENSCAFG00000001324
cfa04141	Protein processing in endoplasmic reticulum	4/180	173/6068	0.761328	0.977778	ENSCAFG00000003880/ENSCAFG00000014596/ENSCAFG00000001324/ENSCAFG00000016286	PPP1R15A/UFD1/ATF4/DNAJB1	cfa:476419/cfa:608300/cfa:474503/cfa:476688	4	0		4	ENSCAFG00000003880/ENSCAFG00000014596/ENSCAFG00000001324/ENSCAFG00000016286
cfa04910	Insulin signaling pathway	3/180	134/6068	0.765846	0.977778	ENSCAFG00000006673/ENSCAFG00000006006/ENSCAFG00000011531	PPP1R3B/FASN/PTPN1	cfa:482881/cfa:483378/cfa:477263	3	1	ENSCAFG00000006006	2	ENSCAFG00000006673/ENSCAFG00000011531
cfa04530	Tight junction	3/180	135/6068	0.770239	0.977778	ENSCAFG00000012903/ENSCAFG00000018091/ENSCAFG00000018897	RUNX3/SYNPO/JUN	cfa:487746/cfa:479327/cfa:609429	3	2	ENSCAFG00000012903/ENSCAFG00000018091	1	ENSCAFG00000018897
cfa03460	Fanconi anemia pathway	1/180	50/6068	0.779496	0.977778	ENSCAFG00000005752	FAAP100	cfa:608134	1	1	ENSCAFG00000005752	0
cfa04929	GnRH secretion	1/180	50/6068	0.779496	0.977778	ENSCAFG00000001130	ITPR3	cfa:481746	1	1	ENSCAFG00000001130	0
cfa05143	African trypanosomiasis	1/180	50/6068	0.779496	0.977778	ENSCAFG00000029568	-	cfa:609402	1	0		1	ENSCAFG00000029568
cfa04022	cGMP-PKG signaling pathway	3/180	138/6068	0.783017	0.977778	ENSCAFG00000007731/ENSCAFG00000001324/ENSCAFG00000001130	ATP1B3/ATF4/ITPR3	cfa:477098/cfa:474503/cfa:481746	3	1	ENSCAFG00000001130	2	ENSCAFG00000007731/ENSCAFG00000001324
cfa04015	Rap1 signaling pathway	4/180	182/6068	0.795129	0.987888	ENSCAFG00000019869/ENSCAFG00000004256/ENSCAFG00000001378/ENSCAFG00000016961	-/PRKD2/MAPK14/LCP2	cfa:480686/cfa:484427/cfa:403856/cfa:489126	4	2	ENSCAFG00000019869/ENSCAFG00000004256	2	ENSCAFG00000001378/ENSCAFG00000016961
cfa04370	VEGF signaling pathway	1/180	54/6068	0.804723	0.994784	ENSCAFG00000001378	MAPK14	cfa:403856	1	0		1	ENSCAFG00000001378
cfa03320	PPAR signaling pathway	1/180	55/6068	0.810568	0.996999	ENSCAFG00000018063	ACSL4	cfa:481018	1	0		1	ENSCAFG00000018063
cfa05225	Hepatocellular carcinoma	3/180	148/6068	0.821456	0.99878	ENSCAFG00000013273/ENSCAFG00000007053/ENSCAFG00000012619	E2F2/BCL2L1/MGST1	cfa:100855664/cfa:403618/cfa:477683	3	2	ENSCAFG00000013273/ENSCAFG00000007053	1	ENSCAFG00000012619
cfa00310	Lysine degradation	1/180	59/6068	0.832257	0.99878	ENSCAFG00000008745	MAPKAPK5	cfa:610941	1	0		1	ENSCAFG00000008745
cfa05032	Morphine addiction	1/180	59/6068	0.832257	0.99878	ENSCAFG00000019165	GABRQ	cfa:492225	1	0		1	ENSCAFG00000019165
cfa05218	Melanoma	1/180	59/6068	0.832257	0.99878	ENSCAFG00000013273	E2F2	cfa:100855664	1	1	ENSCAFG00000013273	0
cfa04919	Thyroid hormone signaling pathway	2/180	109/6068	0.8399	0.99878	ENSCAFG00000011550/ENSCAFG00000007731	PFKFB2/ATP1B3	cfa:480011/cfa:477098	2	0		2	ENSCAFG00000011550/ENSCAFG00000007731
cfa04727	GABAergic synapse	1/180	61/6068	0.842157	0.99878	ENSCAFG00000019165	GABRQ	cfa:492225	1	0		1	ENSCAFG00000019165
cfa05410	Hypertrophic cardiomyopathy (HCM)	1/180	61/6068	0.842157	0.99878	ENSCAFG00000006577	-	cfa:480137	1	0		1	ENSCAFG00000006577
cfa05223	Non-small cell lung cancer	1/180	66/6068	0.864438	0.99878	ENSCAFG00000013273	E2F2	cfa:100855664	1	1	ENSCAFG00000013273	0
cfa04115	p53 signaling pathway	1/180	69/6068	0.876274	0.99878	ENSCAFG00000007053	BCL2L1	cfa:403618	1	1	ENSCAFG00000007053	0
cfa05214	Glioma	1/180	69/6068	0.876274	0.99878	ENSCAFG00000013273	E2F2	cfa:100855664	1	1	ENSCAFG00000013273	0
cfa04068	FoxO signaling pathway	2/180	121/6068	0.87962	0.99878	ENSCAFG00000013904/ENSCAFG00000001378	BCL6/MAPK14	cfa:488124/cfa:403856	2	0		2	ENSCAFG00000013904/ENSCAFG00000001378
cfa04520	Adherens junction	1/180	71/6068	0.883588	0.99878	ENSCAFG00000011531	PTPN1	cfa:477263	1	0		1	ENSCAFG00000011531
cfa05211	Renal cell carcinoma	1/180	71/6068	0.883588	0.99878	ENSCAFG00000018897	JUN	cfa:609429	1	0		1	ENSCAFG00000018897
cfa05322	Systemic lupus erythematosus	2/180	126/6068	0.893328	0.99878	ENSCAFG00000011504/ENSCAFG00000011751	FCGR1A/CD86	cfa:403462/cfa:403764	2	0		2	ENSCAFG00000011504/ENSCAFG00000011751
cfa04012	ErbB signaling pathway	1/180	74/6068	0.89376	0.99878	ENSCAFG00000018897	JUN	cfa:609429	1	0		1	ENSCAFG00000018897
cfa04540	Gap junction	1/180	74/6068	0.89376	0.99878	ENSCAFG00000001130	ITPR3	cfa:481746	1	1	ENSCAFG00000001130	0
cfa04066	HIF-1 signaling pathway	2/180	127/6068	0.89589	0.99878	ENSCAFG00000003518/ENSCAFG00000015184	TLR4/LTBR	cfa:403417/cfa:486728	2	0		2	ENSCAFG00000003518/ENSCAFG00000015184
cfa04110	Cell cycle	2/180	129/6068	0.900845	0.99878	ENSCAFG00000013273/ENSCAFG00000005259	E2F2/CDC20	cfa:100855664/cfa:100855774	2	2	ENSCAFG00000013273/ENSCAFG00000005259	0
cfa01521	EGFR tyrosine kinase inhibitor resistance	1/180	79/6068	0.908787	0.99878	ENSCAFG00000007053	BCL2L1	cfa:403618	1	1	ENSCAFG00000007053	0
cfa05168	Herpes simplex virus 1 infection	6/180	313/6068	0.909819	0.99878	ENSCAFG00000014493/ENSCAFG00000030799/ENSCAFG00000007053/ENSCAFG00000015197/ENSCAFG00000013418/ENSCAFG00000002171	-/ZNF250/BCL2L1/TNFRSF1A/NFKBIA/SYK	cfa:489841/cfa:100683615/cfa:403618/cfa:403634/cfa:480291/cfa:484196	6	1	ENSCAFG00000007053	5	ENSCAFG00000014493/ENSCAFG00000030799/ENSCAFG00000015197/ENSCAFG00000013418/ENSCAFG00000002171
cfa01200	Carbon metabolism	2/180	136/6068	0.916514	0.99878	ENSCAFG00000004360/ENSCAFG00000019727	ACSS1/H6PD	cfa:477002/cfa:489642	2	0		2	ENSCAFG00000004360/ENSCAFG00000019727
cfa04140	Autophagy - animal	2/180	136/6068	0.916514	0.99878	ENSCAFG00000007053/ENSCAFG00000018510	BCL2L1/LAMP2	cfa:403618/cfa:481037	2	1	ENSCAFG00000007053	1	ENSCAFG00000018510
cfa04211	Longevity regulating pathway	1/180	82/6068	0.916768	0.99878	ENSCAFG00000001324	ATF4	cfa:474503	1	0		1	ENSCAFG00000001324
cfa04810	Regulation of actin cytoskeleton	3/180	185/6068	0.917367	0.99878	ENSCAFG00000009720/ENSCAFG00000018965/ENSCAFG00000014345	CYFIP1/SSH2/FN1	cfa:479001/cfa:491183/cfa:403845	3	0		3	ENSCAFG00000009720/ENSCAFG00000018965/ENSCAFG00000014345
cfa01230	Biosynthesis of amino acids	1/180	87/6068	0.928555	0.99878	ENSCAFG00000016428	ARG2	cfa:480364	1	0		1	ENSCAFG00000016428
cfa05414	Dilated cardiomyopathy (DCM)	1/180	87/6068	0.928555	0.99878	ENSCAFG00000006577	-	cfa:480137	1	0		1	ENSCAFG00000006577
cfa04914	Progesterone-mediated oocyte maturation	1/180	90/6068	0.934815	0.99878	ENSCAFG00000001378	MAPK14	cfa:403856	1	0		1	ENSCAFG00000001378
cfa05206	MicroRNAs in cancer	2/180	147/6068	0.936537	0.99878	ENSCAFG00000013273/ENSCAFG00000005497	E2F2/ZEB2	cfa:100855664/cfa:483909	2	1	ENSCAFG00000013273	1	ENSCAFG00000005497
cfa04150	mTOR signaling pathway	2/180	148/6068	0.938114	0.99878	ENSCAFG00000012489/ENSCAFG00000015197	CASTOR1/TNFRSF1A	cfa:609909/cfa:403634	2	1	ENSCAFG00000012489	1	ENSCAFG00000015197
cfa04120	Ubiquitin mediated proteolysis	2/180	150/6068	0.941157	0.99878	ENSCAFG00000005078/ENSCAFG00000005259	UBE2O/CDC20	cfa:483330/cfa:100855774	2	2	ENSCAFG00000005078/ENSCAFG00000005259	0
cfa04270	Vascular smooth muscle contraction	1/180	97/6068	0.947379	0.99878	ENSCAFG00000001130	ITPR3	cfa:481746	1	1	ENSCAFG00000001130	0
cfa00190	Oxidative phosphorylation	2/180	160/6068	0.954362	0.99878	ENSCAFG00000019363/ENSCAFG00000015017	ATP6V0C/ATP6V0A1	cfa:479877/cfa:607705	2	0		2	ENSCAFG00000019363/ENSCAFG00000015017
cfa04020	Calcium signaling pathway	2/180	160/6068	0.954362	0.99878	ENSCAFG00000019175/ENSCAFG00000001130	TBXA2R/ITPR3	cfa:485056/cfa:481746	2	2	ENSCAFG00000019175/ENSCAFG00000001130	0
cfa05165	Human papillomavirus infection	4/180	266/6068	0.959778	0.99878	ENSCAFG00000015197/ENSCAFG00000019363/ENSCAFG00000015017/ENSCAFG00000014345	TNFRSF1A/ATP6V0C/ATP6V0A1/FN1	cfa:403634/cfa:479877/cfa:607705/cfa:403845	4	0		4	ENSCAFG00000015197/ENSCAFG00000019363/ENSCAFG00000015017/ENSCAFG00000014345
cfa05012	Parkinson disease	4/180	272/6068	0.964601	0.99878	ENSCAFG00000029826/ENSCAFG00000007053/ENSCAFG00000001324/ENSCAFG00000001130	DUSP1/BCL2L1/ATF4/ITPR3	cfa:489117/cfa:403618/cfa:474503/cfa:481746	4	2	ENSCAFG00000007053/ENSCAFG00000001130	2	ENSCAFG00000029826/ENSCAFG00000001324
cfa05226	Gastric cancer	1/180	110/6068	0.964668	0.99878	ENSCAFG00000013273	E2F2	cfa:100855664	1	1	ENSCAFG00000013273	0
cfa04510	Focal adhesion	2/180	173/6068	0.967359	0.99878	ENSCAFG00000018897/ENSCAFG00000014345	JUN/FN1	cfa:609429/cfa:403845	2	0		2	ENSCAFG00000018897/ENSCAFG00000014345
cfa04310	Wnt signaling pathway	1/180	118/6068	0.972361	0.99878	ENSCAFG00000018897	JUN	cfa:609429	1	0		1	ENSCAFG00000018897
cfa05017	Spinocerebellar ataxia	1/180	119/6068	0.973197	0.99878	ENSCAFG00000001130	ITPR3	cfa:481746	1	1	ENSCAFG00000001130	0
cfa03010	Ribosome	4/180	287/6068	0.97442	0.99878	ENSCAFG00000018740/ENSCAFG00000004857/ENSCAFG00000016065/ENSCAFG00000032122	-/-/-/-	cfa:403684/cfa:403682/cfa:403691/cfa:100686103	4	1	ENSCAFG00000016065	3	ENSCAFG00000018740/ENSCAFG00000004857/ENSCAFG00000032122
cfa04371	Apelin signaling pathway	1/180	128/6068	0.979676	0.999937	ENSCAFG00000001130	ITPR3	cfa:481746	1	1	ENSCAFG00000001130	0
cfa05034	Alcoholism	1/180	150/6068	0.989685	0.999937	ENSCAFG00000001324	ATF4	cfa:474503	1	0		1	ENSCAFG00000001324
cfa04714	Thermogenesis	2/180	251/6068	0.996003	0.999937	ENSCAFG00000018063/ENSCAFG00000001378	ACSL4/MAPK14	cfa:481018/cfa:403856	2	0		2	ENSCAFG00000018063/ENSCAFG00000001378
cfa03013	RNA transport	1/180	186/6068	0.996619	0.999937	ENSCAFG00000009720	CYFIP1	cfa:479001	1	0		1	ENSCAFG00000009720
cfa05010	Alzheimer disease	4/180	375/6068	0.996674	0.999937	ENSCAFG00000008557/ENSCAFG00000015197/ENSCAFG00000001324/ENSCAFG00000001130	APP/TNFRSF1A/ATF4/ITPR3	cfa:403407/cfa:403634/cfa:474503/cfa:481746	4	1	ENSCAFG00000001130	3	ENSCAFG00000008557/ENSCAFG00000015197/ENSCAFG00000001324
cfa05016	Huntington disease	1/180	313/6068	0.999937	0.999937	ENSCAFG00000008869	TGM2	cfa:485867	1	1	ENSCAFG00000008869	0

## Sheet: Table S8
Supplementary Table S8. The list of immune-related genes
Symbol	ID	Name	Synonyms	Category
ZAP70	3441	interferon alpha 4	IFN-alpha4a|INFA4	Interferons
TNFRSF25	27202	complement component 5a receptor 2	C5L2|GPF77|GPR77	Cytokine_Receptors
TNFRSF1A	1540	CYLD lysine 63 deubiquitinase	BRSS|CDMT|CYLD1|CYLDI|EAC|MFT|MFT1|SBS|TEM|USPL2	Antimicrobials
TLR4	8484	galanin receptor 3	-	Cytokine_Receptors
SYTL1	8811	galanin receptor 2	GAL2-R|GALNR2|GALR-2	Cytokine_Receptors
SYK	2492	follicle stimulating hormone receptor	FSHR1|FSHRO|LGR1|ODG1	Cytokine_Receptors
SORT1	2321	fms related receptor tyrosine kinase 1	FLT|FLT-1|VEGFR-1|VEGFR1	Cytokine_Receptors
SEMA7A	9244	cytokine receptor like factor 1	CISS|CISS1|CLF|CLF-1|NR6|zcytor5	Cytokine_Receptors
SEMA4F	51232	cysteine rich transmembrane BMP regulator 1	CRIM-1|S52	Cytokine_Receptors
RABEP2	51554	atypical chemokine receptor 4	CC-CKR-11|CCBP2|CCR-11|CCR10|CCR11|CCRL1|CCX CKR|CCX-CKR|CKR-11|PPR1|VSHK1	Cytokine_Receptors
PRF1	9068	angiopoietin like 1	ANG3|ANGPT3|ARP1|AngY|UNQ162|dJ595C2.2	Cytokine_Receptors
PLXNC1	284	angiopoietin 1	AGP1|AGPT|ANG1	Cytokine_Receptors
NLRX1	269	anti-Mullerian hormone receptor type 2	AMHR|MISR2|MISRII|MRII	Cytokine_Receptors
NFKBIA	185	angiotensin II receptor type 1	AG2S|AGTR1B|AT1|AT1AR|AT1B|AT1BR|AT1R|AT2R1|HAT1R	Cytokine_Receptors
NAMPT	154	adrenoceptor beta 2	ADRB2R|ADRBR|B2AR|BAR|BETA2AR	Cytokine_Receptors
MAPK14	153	adrenoceptor beta 1	ADRB1R|B1AR|BETA1AR|FNSS2|RHR	Cytokine_Receptors
LYZ	79602	adiponectin receptor 2	ACDCR2|PAQR2	Cytokine_Receptors
LYN	7424	vascular endothelial growth factor C	Flt4-L|LMPH1D|LMPHM4|VRP	Cytokines
LTBR	7422	vascular endothelial growth factor A	MVCD1|VEGF|VPF	Cytokines
LTB4R	5367	pro-melanin concentrating hormone	MCH|ppMCH	Cytokines
LTB	5328	plasminogen activator, urokinase	ATF|BDPLT5|QPD|UPA|URK|u-PA	Cytokines
LCP2	5020	oxytocin/neurophysin I prepropeptide	OT|OT-NPI|OXT-NPI	Cytokines
LCK	145957	neuregulin 4	HRG4	Cytokines
JUN	2660	myostatin	GDF8|MSLHP	Cytokines
ITK	8807	interleukin 18 receptor accessory protein	ACPL|CD218b|CDw218b|IL-18R-beta|IL-18RAcP|IL-18Rbeta|IL-1R-7|IL-1R7|IL-1RAcPL|IL18RB	Interleukins_Receptor
IL2RB	282618	interferon lambda 1	IL-29|IL29	Cytokines
IL27RA	26585	gremlin 1, DAN family BMP antagonist	C15DUPq|CKTSF1B1|CRAC1|CRCS4|DAND2|DRM|DUP15q|GREMLIN|HMPS|HMPS1|IHG-2|MPSH|PIG2	Cytokines
IL1RN	2688	growth hormone 1	GH|GH-N|GHB5|GHN|IGHD1A|IGHD1B|IGHD2|hGH-N	Cytokines
IL1RAP	1673	defensin beta 4A	BD-2|DEFB-2|DEFB102|DEFB2|DEFB4|HBD-2|SAP1	Cytokines
IL18RAP	146225	CKLF like MARVEL transmembrane domain containing 2	CKLFSF2	Cytokines
IL10RA	627	brain derived neurotrophic factor	ANON2|BULN2	Cytokines
FOS	1890	thymidine phosphorylase	ECGF|ECGF1|MEDPS1|MNGIE|MTDPS1|PDECGF|TP|hPD-ECGF	Chemokines
FLT3LG	6585	slit guidance ligand 1	MEGF4|SLIL1|SLIT-1|SLIT3	Chemokines
FGR	1907	endothelin 2	ET-2|ET2|PPET2	Chemokines
CXCR2	388372	C-C motif chemokine ligand 4 like 1	AT744.2|CCL4L|LAG-1|LAG1|MIP-1-beta|SCYA4L|SCYA4L1|SCYA4L2	Chemokines
CXCL8	718	complement C3	AHUS5|ARMD9|ASP|C3a|C3b|CPAMD1|HEL-S-62p	Chemokines
CXCL6	28785	immunoglobulin lambda variable 4-60	IGLV460|V5-4	BCRSignalingPathway
CSF3R	28787	immunoglobulin lambda variable 3-32 (non-functional)	IGLV332|V2-23P	BCRSignalingPathway
CSF2RB	1215	chymase 1	CYH|MCT1|chymase	Cytokines
CSF2RA	3845	KRAS proto-oncogene, GTPase	'C-K-RAS|C-K-RAS|CFC2|K-RAS2A|K-RAS2B|K-RAS4A|K-RAS4B|K-Ras|K-Ras 2|KI-RAS|KRAS1|KRAS2|NS|NS3|OES|RALD|RASK2|c-Ki-ras|c-Ki-ras2	BCRSignalingPathway
CMA1	63928	calcineurin like EF-hand protein 2	-	BCRSignalingPathway
CD86	7421	vitamin D receptor	NR1I1|PPP1R163	Antimicrobials
CD3D	3055	HCK proto-oncogene, Src family tyrosine kinase	JTK9|p59Hck|p61Hck	Antimicrobials
CD19	3558	interleukin 2	IL-2|TCGF|lymphokine	Antimicrobials
CCR9	71	actin gamma 1	ACT|ACTG|DFNA20|DFNA26|HEL-176	Antimicrobials
CCL4	3665	interferon regulatory factor 7	IMD39|IRF-7|IRF-7H|IRF7A|IRF7B|IRF7C|IRF7H	Antimicrobials
CAMP	1465	cysteine and glycine rich protein 1	CRP|CRP1|CSRP|CYRP|D1S181E|HEL-141|HEL-S-286	Antimicrobials
C5AR1	728	complement C5a receptor 1	C5A|C5AR|C5R1|CD88	Chemokine_Receptors
BPI	671	bactericidal permeability increasing protein	BPIFD1|rBPI	Antimicrobials
ARG2	384	arginase 2	-	Antimicrobials
AQP9	366	aquaporin 9	AQP-9|HsT17287|SSC1|T17287	Antimicrobials
ACVR1B	91	activin A receptor type 1B	ACTRIB|ACVRLK4|ALK4|SKR2	Cytokine_Receptors

## Sheet: Table S9
Supplementary Table S8. Top 10 up/down-regulated immune-related DEGs.
	Gene symbol	Category	log2FC
Up	CAMP	Antimicrobials	3.42963
	CCL4	Antimicrobials	2.6526
	CMA1	BCR Signaling Pathway	2.36332
	SEMA4F	Cytokine Receptors	1.66071
	SYTL1	Cytokine Receptors	1.56988
	PRF1	Cytokine Receptors	1.49151
	TNFRSF25	Cytokine Receptors	1.4448
	CCR9	Antimicrobials	1.44246
	CD19	Antimicrobials	1.38003
	LTB	Cytokines	1.33088
Down	FOS	Chemokines	-1.73422
	CXCL8	Chemokines	-1.63781
	CXCL6	BCR Signaling Pathway	-1.46784
	IL18RAP	Cytokines	-1.42095
	IL1RAP	Cytokines	-1.37977
	LYZ	Cytokine Receptors	-1.33712
	CD86	Antimicrobials	-1.33626
	TLR4	Cytokine Receptors	-1.27605
	AQP9	Antimicrobials	-1.23476
	CXCR2	Chemokines	-1.17798

## Sheet: Table S10
Supplementary Table S9. The KEGG pathways analysis of 20 hub genes.
KEGG ID	Terms	Counts	p-value	Genes
cfa04640	Hematopoietic cell lineage	6	1.27e-06	CSF3R, CD5, CD19, FCGR1A, CSF2RA, CD3D
cfa04658	Th1/Th2 cell differentiation	5	3.28e-05	ZAP70, LCK, TBX21, IL2RB, CD3D
cfa04064	NF-kappa B signaling pathway	5	5.33e-05	LYN, ZAP70, SYK, LCK, TLR4
cfa05340	Primary immunodeficiency	4	5.71e-05	ZAP70, LCK, CD19, CD3D
cfa04650	Natural killer cell mediated cytotoxicity	5	6.27e-05	ZAP70, SYK, LCK, PRF1, LCP2
cfa04659	Th17 cell differentiation	5	6.78e-05	ZAP70, LCK, TBX21, IL2RB, CD3D
cfa04660	TCR signaling pathway	5	7.05e-05	ITK, ZAP70, LCK, LCP2, CD3D
cfa04630	JAK-STAT signaling pathway	5	0.000355	CSF3R, IL10RA, IL2RB, CSF2RB, CSF2RA
cfa05235	PD-L1 expression and PD-1 checkpoint pathway in cancer	4	0.000937	ZAP70, LCK, CD3D, TLR4
cfa04380	Osteoclast differentiation	4	0.001943	SYK, LCK, LCP2, FCGR1A
cfa04060	Cytokine-cytokine receptor interaction	5	0.002817	CSF3R, IL10RA, IL2RB, CSF2RB, CSF2RA
cfa05135	Yersinia infection	4	0.002908	ZAP70, LCK, LCP2, TLR4
cfa05152	Tuberculosis	4	0.005711	SYK, IL10RA, FCGR1A, TLR4
cfa04151	PI3K-Akt signaling pathway	5	0.007778	CSF3R, SYK, CD19, IL2RB, TLR4
cfa05169	Epstein-Barr virus infection	4	0.008952	LYN, SYK, CD19, CD3D

[truncated: 1 more sheets: Table S11]
